# Supplementary material for: Salmonella Induces the cGAS-STING-Dependent Type I Interferon Response in Murine Macrophages by Triggering mtDNA Release
Source: mBio. 2022 May 23;13(3):e03632-21. doi: 10.1128/mbio.03632-21 (PMC9239183; doi:10.1128/mbio.03632-21)
Supplement: TABLE S1 [file mbio.03632-21-st001.xlsx]

## Sheet: Positive FC
gene_symble	uninf_1_fpkm	uninf_2_fpkm	uninf_3_fpkm	infection_1_fpkm	infection_2_fpkm	infection_3_fpkm	log2(infection/uninfection)	Qvalue
Ifi208	29.19	30.46	27.33	0.05	0.02	0	10.8375	1.4987e-37
Wfdc17	583.8	665.75	676.89	390.07	330.5	345.86	1.18208	7.08063e-93
Rnaset2a	456.09	434.69	436	141.16	128.14	133.84	2.09798	0
Fam174b	0.35	0.37	0.32	0.22	0.26	0.16	1.12056	0.0492477
Cep85l	1.83	1.97	2.17	0.75	0.91	0.92	1.57824	2.10112e-15
Isg15	1469.6	1506.15	1488.02	4.15	3.42	3.62	9.00849	0
Gm10634	0.2	0.18	0.2	0	0	0.03	4.37373	0.00538594
Gm2427	0.43	0.31	0.35	0.09	0.17	0	2.4583	0.0125375
Tgtp2	125.44	124.97	120.09	0.12	0.2	0.23	9.83036	1.32753e-256
Gm2666	0.82	0.97	0.76	0.03	0.05	0	5.36224	1.3169e-08
Mndal	401.87	400.1	392.76	19.21	20.55	19.08	4.6809	0
LOC100041057	1.83	1.65	2.18	0.27	0.51	0.27	2.85609	1.75815e-19
Ly6c2	17.77	18.99	20.4	0.25	0	0.08	7.90169	3.17328e-26
LOC100041708	0.43	0.23	0.65	0	0.03	0.07	4.03049	0.00249114
LOC100041903	0.15	0.06	0.2	0	0	0	4.246	0.0305417
Gm10705	11.04	4.98	7.1	3.81	3.62	5.17	1.24467	3.75997e-05
Gm4070	81.46	88.57	85.56	6	7.85	7.02	4.02856	1.04146e-293
Ankrd66	1.51	2.05	1.45	0.83	0.41	0.71	1.73821	2.12808e-05
Rbx1-ps	5.5	2.24	3.4	2.23	1.83	1.98	1.27067	0.00683373
1700047I17Rik2	43.38	42.94	43.62	16.28	17.03	15.68	1.6621	1.99373e-137
Tdrd7	40.41	38.57	36.8	14.44	13.11	12.85	1.92588	5.88099e-207
Akna	32.89	30.14	31.61	8.37	8.32	9.08	2.28479	0
Gpn2	12.96	11.3	13.58	6.72	5.86	6.74	1.35847	4.76925e-23
Ttll2	0.19	0.15	0.11	0	0	0	4.83689	0.00478624
Smpdl3b	8.85	9.96	10.8	0.74	0.73	0.6	4.23075	4.06536e-86
Gm15433	0.57	0.75	0.47	0.03	0.02	0.05	4.96034	3.30923e-09
Ccdc149	0.17	0.17	0.12	0.07	0.05	0.04	1.97906	0.0210132
Lrrc8c	43.56	41.82	43.53	5.26	5.09	5	3.2062	0
Gbp6	128.3	138.85	130.37	0.51	0.41	0.4	8.62148	0
Tent2	44.21	41.99	43.5	26.75	26.62	27.06	1.02515	1.07408e-66
Gm21188	52.96	57.4	54.59	26.88	23.42	24.45	1.55585	3.17348e-118
Gm16867	13.05	12.4	13.77	1.76	1.97	1.89	3.32694	2.32571e-85
LOC100862473	5.75	5.45	4.98	0.17	0.2	0.2	5.31962	8.78799e-50
Nfxl1	8.4	8.41	8.27	3.11	2.87	3.22	1.85169	2.0193e-70
Zfp513	22.9	20.33	20.69	11.23	12.22	11.12	1.25687	8.33501e-50
LOC101055663	0.13	0.27	0.57	0.09	0	0	3.73719	0.0384532
LOC101055672	0.3	0.39	1.42	0	0.08	0.07	4.70189	0.000278708
LOC101055758	1.66	1.99	1.71	0.13	0.04	0.11	4.91364	7.94106e-19
Gm29779	71.02	67.53	68.04	31.9	30.57	31.78	1.53017	1.73729e-162
Parp11	33.88	33.75	31.81	4.66	4.97	4.7	3.16781	0
Tra2a	40.85	40.05	40.58	23.38	22.98	20.28	1.19866	1.63925e-69
Adamts9	1.46	1.22	1.4	0.49	0.53	0.55	1.85538	4.61146e-26
Evi2	11.08	10.12	9.03	4.55	6.7	2.44	1.55356	0.000342038
Klk9	0.83	0.62	0.41	0.04	0.08	0.13	3.33075	5.6277e-05
Usb1	133.22	133.43	135.02	24.72	21.64	22.05	2.94225	0
Hinfp	5.89	5.44	5.96	3.61	3.54	3.25	1.03629	1.54084e-22
LOC102634581	1.17	1.43	1.13	0.14	0.2	0	3.97934	1.32769e-06
Gm13201	0.28	0.17	0.18	0.07	0.13	0.17	1.35362	0.0440007
Gm38481	11.92	11.12	11.28	7.63	6.01	7.27	1.11729	9.83077e-26
Gm33153	1.01	0.85	1.13	0.76	0.54	0.4	1.22973	0.0043737
Gm38499	0.48	0.22	0.26	0.09	0.04	0.13	2.26406	0.0259028
LOC102638047	11.8	11.52	11.58	2.52	2.52	2.07	2.70692	6.04966e-81
LOC102638435	7.77	8.37	8.2	1.54	1.93	2.28	2.46282	7.20633e-20
Gm38510	0.15	0.34	0.18	0	0	0	4.24627	0.0318923
Gm35498	4.9	6.06	4.18	1.66	1.29	1.04	2.26701	5.10712e-07
Ifi206	80.6	77.15	77.18	0.05	0.02	0.07	11.1717	2.77096e-104
Gm36079	2.33	2.3	2.39	0.99	0.85	1.32	1.56687	1.80323e-05
Gm36210	0.22	0.53	0.75	0.12	0.17	0.1	2.34155	0.000168062
Gm38525	7.66	7.77	7.78	0.05	0.16	0.13	6.51348	1.57979e-37
LOC102641031	3.21	2.87	3.07	0.09	0.12	0.05	5.84814	1.87218e-38
Oaf	6.99	7.67	7.46	2.6	2.31	1.8	2.12064	1.14628e-46
Slc6a20a	0.09	0.16	0.03	0	0	0	4.42165	0.0196487
Traf3ip2	4.19	4.44	4.18	2.48	2.54	3.06	1.00095	6.09974e-10
Ttc41	6.02	6.07	6.37	0.61	0.81	0.74	3.59813	3.58273e-104
Epop	1.62	1.25	2.23	0.33	0.4	0.15	2.92796	3.05289e-15
Psme4	22.75	24.76	24.52	15.05	16.57	15.75	1.01064	1.60491e-78
Wdr92	17.32	13.77	14.62	3.35	2.76	2.77	2.76792	4.55084e-140
Hoxb2	0.44	0.41	0.52	0.15	0.34	0.05	1.84393	0.0251752
Rtn1	1.71	1.45	1.42	0.22	0.3	0.33	2.74625	2.41073e-20
Synpo	0.76	0.7	0.7	0.45	0.39	0.38	1.2586	2.63193e-06
Itga9	0.89	0.85	1.22	0.42	0.27	0.27	2.10531	4.59608e-19
Rhoq	50.2	54.67	52.42	22.97	21.33	21.01	1.67301	3.296e-222
Cdc42ep2	74.75	75.06	76.64	2.86	3.14	2.33	5.15412	0
Rars	68.69	75.41	70.42	37.31	39.62	36.37	1.31955	2.98703e-121
Pik3r6	15.11	14.46	14.07	6.27	6.3	6.48	1.58037	2.78688e-75
Gm39701	82.54	79.13	78.12	5.71	5.92	5.19	4.23856	0
Gm40498	54.48	54.26	58.47	5.74	6.16	6.42	3.59506	0
Gm40525	3.56	4.41	3.9	0.2	0.72	0.33	3.66432	9.45383e-14
LOC105245043	0.6	0.97	0.71	0.05	0	0.02	5.01836	2.5456e-09
Gm26637	1.63	1.48	1.62	0.32	0.34	0.24	2.77697	1.52903e-20
Gm41885	6.9	7.31	7.21	0.1	0.17	0.11	6.26207	8.19182e-82
LOC105247075	1.35	0.66	0.6	0	0	0	6.95312	2.38882e-07
Gm42368	2.55	2.6	3.21	0.49	0.47	0.36	3.0922	1.40011e-39
Dennd3	6.18	5.93	6.2	0.98	1.2	1.13	2.90036	6.74451e-126
Prickle1	0.25	0.24	0.25	0.15	0.14	0.13	1.16528	0.0294791
Zc3h7a	30.41	32.75	31.37	19.97	22.08	18.01	1.07034	1.21286e-59
Trip10	17.34	17.04	17.32	9.28	7.97	8.7	1.39873	1.00789e-54
Kctd1	3.23	2.84	2.95	1.42	0.96	1.07	1.87255	4.71485e-24
Gm45935	3.29	3.58	2.48	0.55	0.93	0.66	2.53312	6.4011e-35
Vps37c	34.21	33.3	33.19	17.93	18.58	18.01	1.28924	3.4426e-95
Hat1	29.68	33.54	31.84	20.28	20.95	21.11	1.00176	1.31688e-36
Nt5c3	138.68	146.87	138.56	12.25	13.77	12.12	3.80492	0
Nod1	26.64	25.36	24	4.06	4.17	3.99	3.05201	0
Coro2a	48.93	47.31	46.81	21.78	21.37	22.05	1.53917	1.45414e-204
Jmjd6	14.68	13.89	12.28	7.35	8.66	7.45	1.15375	3.07535e-22
Camk2d	23.95	24.62	24.01	14.27	14.87	15.07	1.0197	1.95881e-61
Olr1	48.32	51.19	50.41	1.88	1.64	1.52	5.31132	0
Rnf144a	0.7	0.71	0.62	0.19	0.07	0.11	2.87758	6.6586e-15
Slco4a1	0.77	0.42	0.85	0.26	0.29	0.21	1.94299	1.65393e-05
Slco3a1	144.72	138.47	145.34	1.81	1.87	1.75	6.62082	0
Adamts7	0.72	0.66	0.63	0.42	0.41	0.29	1.32469	4.89639e-06
Adamts6	0.2	0.26	0.24	0.1	0.13	0.15	1.34926	0.00505437
LOC108167347	0.47	0.33	0.21	0.02	0	0	5.64488	0.000191375
Gm46008	0.15	0.23	0.46	0.08	0.19	0.1	1.69463	0.0110857
Gm46139	0.37	0.33	0.21	0.1	0.23	0.16	1.30535	0.002534
Gm46255	0.46	0.37	0.33	0.19	0.25	0.16	1.439	0.00380285
Gm46310	0.26	0.36	0.36	0.05	0.16	0.08	2.26612	0.000322121
Gm43305	2.5	3.97	3.17	1.55	1.83	2.95	1.20274	8.51975e-06
Gm46637	0.07	0.09	0.04	0	0.01	0	4.09585	0.0129622
LOC108168962	0.09	0.05	0.12	0.02	0	0.04	2.70348	0.0456986
Gm43828	14.04	15.02	13.69	1.85	1.65	1.57	3.48579	4.158e-204
Epsti1	138.04	151.74	143.62	11.62	12.68	10.4	4.02303	0
Zdhhc15	0.31	0.28	0.18	0.17	0.13	0.08	1.39572	0.00318305
Ccdc86	65.29	62.35	60.88	13.32	13.1	12.48	2.67925	0
2700081O15Rik	1.46	1.55	1.46	0.85	0.71	0.85	1.28275	1.87137e-10
Fam72a	1.74	2.41	2.05	0.77	1.48	1.15	1.24929	0.000269663
Aida	75.56	82.95	78.99	22.57	22.05	21.41	2.25044	0
Ppp1r15b	39.43	39.39	39.52	19.79	20.07	18.55	1.42582	1.59613e-207
Apol7c	0.15	0.26	0.17	0.06	0.09	0	2.39725	0.0295191
Irak2	64.22	62.06	64.22	30.49	28.94	30.1	1.48845	5.84245e-206
Sp110	156.55	152.22	157.08	14.87	14.44	14.92	3.79833	0
Fbxw17	24.71	23.77	24.35	8.24	8.43	8.37	1.94803	8.8047e-97
Mmadhc	36.85	39.92	37.1	25.43	24.13	24.15	1.02049	3.88768e-39
Ms4a7	151.29	158.85	153.09	102.82	95.45	89.91	1.07396	4.55243e-94
Orai1	31.87	31.08	31.79	19.91	19.11	20.95	1.01974	4.03755e-32
Tbx10	0.11	0.11	0.15	0	0	0	4.70466	0.00723668
Ctrl	0.82	0.37	0.3	0	0.07	0.15	3.12832	0.0126003
Itga1	1.95	1.91	2.09	0.25	0.31	0.33	3.14811	1.26378e-53
Art3	0.17	0.09	0.19	0	0	0	4.56994	0.0112978
Dnah5	0.02	0.05	0.01	0	0	0	4.61006	0.00370767
Raf1	53.53	53.49	54.72	35.37	33.81	34.65	1.04268	1.30207e-103
Gpr18	3.52	3.77	3.64	0.33	0.23	0.24	4.15484	1.40548e-22
Ggct	8.1	7.87	7.96	2.52	2.71	1.77	2.29274	1.39064e-29
Triobp	34.73	29.01	28.56	11.97	12	12.44	1.75056	1.97738e-98
Bcr	3.37	3.59	3.38	2.15	2.17	2.04	1.07058	1.82297e-18
Ly6a	1.57	1.02	1.85	0.34	0.2	0.07	3.26654	1.52235e-06
Hivep1	8.93	8.9	8.84	4.81	5.5	5.58	1.15488	2.518e-63
H2-Q6	7.34	2.26	6.23	0.13	0	0.07	6.70118	3.02626e-13
H2-Q9	5.3	5.5	4.4	0	0	0	9.81503	9.22605e-16
Tshz1	11.01	10.8	10.43	3.65	3.51	3.37	2.02168	1.7562e-147
Chrna5	0.04	0.04	0.06	0	0	0	4.0532	0.0459109
Ifit1bl2	1.38	1.67	1.52	0.05	0.05	0	5.86151	6.64139e-20
Abca1	53.5	54.87	54.11	22.97	25.13	27.04	1.52217	4.37472e-191
Acaa1a	48.79	49.94	49.63	30.36	26.91	27.65	1.20025	9.79644e-77
Palmd	0.07	0.1	0.02	0	0	0	4.2521	0.030118
Acp2	111.33	107.3	109.84	54.47	53.94	53.65	1.42435	0
Acp5	769.22	756.3	804	181.38	164.41	167.75	2.55009	0
Csprs	0.76	1.15	0.93	0.03	0	0	7.32978	6.69195e-09
Oas1c	5.06	4.43	4.58	1.53	1.37	1.07	2.26439	1.06578e-27
Slc13a3	1.86	1.95	1.52	0.27	0.32	0.11	3.33782	1.56683e-25
Rasa2	3.19	3.29	3.31	1.58	1.61	2.02	1.26694	2.89643e-22
Spred1	39.18	41.19	40.23	9.44	8.76	8.33	2.59275	0
Acvr1b	21.68	21.8	21.89	9.36	9.92	9.44	1.58984	5.22096e-118
Ddhd1	94.25	92.4	88.8	28.16	27.61	27.09	2.14786	0
Adam17	101.09	107.41	102.8	50.89	50.88	51.18	1.4312	9.7256e-270
Adm	1.43	1.33	1.2	0.45	0.04	0.27	2.77766	2.26251e-07
Adora2a	48.76	46.48	47.39	1.54	1.64	1.46	5.34986	0
Adora2b	46.38	45.65	46	1.85	1.95	2.01	4.96642	0
Adprh	75.02	68.39	70.04	41.28	41.2	41.12	1.18164	3.82352e-86
Angpt1	0.75	0.76	0.69	0.08	0.05	0.11	3.42843	3.24009e-14
Agrn	15.94	15.76	15.37	2.26	2.51	2.38	3.1005	0
Agtrap	62.01	63.01	63.58	20.7	21.31	20.6	1.99623	0
Ahr	3.25	3.69	3.43	0.6	0.64	0.44	3.02868	1.06799e-77
Crybg1	16.93	16.26	15.8	7.82	8.05	7.9	1.45086	7.77829e-140
Ak4	11.7	12.37	11.07	1.02	1.15	1.1	3.81459	2.30837e-217
Akap2	5.13	4.91	5.81	3.31	3.51	3.21	1.07166	4.69851e-32
Alas1	889.48	864.73	890.82	389.43	372.31	378.04	1.61603	0
Fgfrl1	1.24	1.25	1.36	0.59	0.72	0.65	1.39068	2.2294e-06
Alox12	1.02	1.33	1.13	0	0	0	8.13038	1.25268e-10
Stim2	30.79	31.71	30.71	7.45	7.18	6.71	2.55393	0
Steap4	1.81	2.1	2.04	0.31	0.46	0.32	2.85263	7.42684e-26
Ampd3	75.86	75.48	80.85	16.8	16.17	16.02	2.67413	0
1110038F14Rik	24.49	21.01	21.84	10.82	11.81	10.64	1.40317	4.23271e-31
Ankfy1	36.94	37.43	38.57	23.16	23.92	24.24	1.06079	8.29552e-127
Anp32a	47.44	49.73	48.07	31.44	33.07	30.17	1.01389	2.00042e-66
Srgap1	1.1	1.09	1.18	0.39	0.48	0.45	1.74668	6.28228e-21
Boc	1.11	0.89	1.15	0.18	0.17	0.13	3.12418	2.61725e-21
Ap3b1	56.75	54.91	57.1	35.16	36.6	35.85	1.05617	4.3582e-125
Birc3	47.49	52.44	51.8	8.47	8.73	8.16	2.976	0
Mmp28	0.32	0.19	0.34	0.18	0.16	0.11	1.42076	0.0141097
Arg2	3.01	2.81	3.12	0.69	0.51	0.31	2.94937	2.91708e-17
Art2b	0.22	0.4	0.2	0	0.03	0	4.25325	0.00106867
Artn	0.26	0.06	0.13	0.03	0	0.03	3.47731	0.0181498
Ass1	115.49	117.85	122.78	15.15	12.5	11	3.5973	0
Atp10a	22.45	21.07	19.59	1.73	1.72	1.55	4.05987	0
Slc7a2	304.95	322.83	323.61	8.4	8.02	8.2	5.68134	0
Hnrnpd	13.57	14.29	13.15	7.42	8.02	7.18	1.17675	6.61976e-78
B2m	4478.05	4546.12	4628.74	2400.01	2241.64	2394.32	1.33004	6.48053e-295
Bak1	116.28	110.25	113.98	70.73	69.35	75	1.06106	1.5092e-100
Bckdhb	10.05	11.94	10.95	3.66	4.2	3.21	1.96133	1.61466e-35
Bcl2a1a	136.84	132.43	140.2	7.41	5.56	6.44	4.78088	0
Bcl2a1b	899.58	915.77	886.82	287.23	296.72	265.05	2.03895	0
Bcl2a1c	34.76	40.85	35.84	7.02	5.59	7.97	2.77356	4.70725e-43
Bcl2a1d	505.01	486.92	493.94	38.78	37.05	33.45	4.1375	0
Bcl3	37.21	28.43	31.97	9.19	9.37	9.29	2.20434	6.95255e-109
Bdkrb1	1.35	1.06	1.24	0.14	0.23	0.14	3.23643	6.85897e-08
Bid	20.6	19.98	21.66	13.81	12.87	13.46	1.02764	1.27063e-33
Bmp1	10.54	9.54	11.68	3.59	3.8	2.95	1.97943	1.4307e-77
Bmp6	0.14	0.15	0.27	0.1	0.06	0	2.25154	0.0126247
Bnip3	15.54	16.69	15.35	9.81	9.72	9.49	1.10886	2.87283e-28
Bop1	27.07	23.53	25.94	14.99	14.87	14.95	1.17252	4.03245e-56
Bst1	86.36	87.91	86.15	36.69	36.99	35.86	1.65062	8.82959e-259
Btc	0.24	0.22	0.24	0.06	0.06	0.12	1.9309	0.00910865
Btg1	51.81	50.82	48.81	26.03	24.24	24.83	1.41868	4.81969e-185
Btg3	16.35	17.97	19.55	10.62	11.04	9.25	1.22162	5.83775e-27
Tspo	210.81	201.7	209.68	84.98	76.12	80.88	1.73664	4.76643e-211
Serping1	2.58	3.07	4.11	0.91	0.91	1.27	2.06028	4.05015e-15
C2	1.02	0.59	0.57	0.33	0.17	0.22	1.9783	1.14037e-05
C3	150.82	135.38	139.91	14.25	12.56	11.79	3.80884	0
C4b	0.38	0.47	0.32	0.29	0.21	0.21	1.16384	0.00171154
Cacnb3	2.68	2.7	3.04	1.19	0.87	1.25	1.78699	3.00235e-17
Cacybp	65.94	70.26	74.44	31.13	27.75	27.07	1.69123	5.77651e-164
Ddr1	3.02	3.22	4.31	2.15	2.31	2.18	1.08249	1.65062e-12
Calcr	0.07	0.08	0.05	0	0	0	4.83438	0.00461217
Capza2	222.53	236.22	228.64	140	141.88	135.14	1.11842	8.46249e-171
Car2	3.95	3.8	2.91	0.14	0.13	0.29	4.66229	7.00243e-28
Car4	0.19	0.19	0.14	0	0	0	4.70894	0.0069796
Casp1	223.3	255.5	238.46	57.36	58.76	52.28	2.48291	0
Casp4	118.66	133.4	124.22	5.65	6.56	5.98	4.77299	0
Casp12	0.65	0.43	0.87	0.09	0.2	0.12	2.89329	3.5471e-07
Casp3	27.25	28.42	25.37	13.06	13.98	13.93	1.39619	3.3945e-79
Casp7	64.83	66.21	62.85	11.91	12.44	11.77	2.82364	0
Casp8	54.92	55.62	54.93	28.38	26.58	27.78	1.37932	1.0695e-141
Cav1	209.15	222.74	223.27	6.39	5.29	4.27	5.72669	0
Cav2	40.06	42.71	39.7	17.75	18.85	18.44	1.56111	3.55569e-145
Ccnd2	6.12	5.6	6.78	0.54	0.67	0.52	3.83082	6.39318e-159
Cct3	97.35	102.86	101.12	56.75	54.24	51.68	1.28657	4.02351e-147
Cd14	749.58	748.03	733.65	43.95	40.28	38.84	4.57479	0
Cd1d1	10.98	10.36	11.32	5.27	4.38	4.48	1.60675	1.10528e-36
Cd33	32.04	33.31	32.73	7.68	8.89	8.35	2.37714	8.75925e-221
Cd38	147.38	157.1	154.99	3.32	3.65	3.33	5.88096	0
Cd247	2.06	1.99	2.14	0.32	0.46	0.52	2.0998	1.41794e-13
Cd44	194.5	201.4	190.34	116.06	113.91	116.28	1.16909	5.32576e-204
Cd69	208.43	224.69	204.87	0.49	0.33	0.3	9.55738	3.64022e-277
Cd82	46.8	51.76	48.48	30.01	28.55	29.14	1.14033	4.39467e-70
Cd86	17.58	18.73	19.14	3.4	2.5	2.8	3.04998	2.26007e-167
Cdh5	0.32	0.27	0.42	0.14	0.1	0.1	1.95408	0.000134939
Cdh6	0.05	0.05	0.06	0	0	0	5.77163	9.08849e-05
Cdk5r1	0.62	0.53	0.37	0.25	0.25	0.18	1.57427	5.70336e-05
Cdkn1a	281.59	288.76	268.34	48.19	52.21	48.81	2.88755	0
Cebpb	310.02	224.75	262.78	77.04	52.54	58.57	2.47719	5.77094e-30
Cebpd	13.1	11.56	11.67	2.68	3.38	3.02	2.40182	2.15466e-80
Cflar	125.28	129.64	127.24	10.33	10.63	10.07	3.89477	0
Ch25h	16.26	18.44	18.89	0.14	0.18	0.09	7.41974	4.42787e-50
Chil1	0.81	0.55	0.46	0.11	0.14	0.15	2.63398	9.06546e-05
Chrm3	0.22	0.23	0.27	0.13	0.07	0.11	1.64918	0.00679114
Cish	2.68	2.78	2.7	0.15	0.19	0.3	4.08988	1.86385e-40
Socs3	211.26	205.71	213.16	1.43	1.33	1.52	7.60686	0
Socs1	82.02	66.24	71.17	0.76	0.79	0.8	6.90801	1.56982e-205
Clcn1	0.2	0.13	0.28	0.13	0.08	0.03	1.84322	0.00854341
Clu	23.53	22.55	21.33	11.2	11	10.32	1.44687	1.3666e-57
Ccr9	0.58	0.45	0.52	0.11	0.05	0.08	3.11535	5.62113e-11
Ccr3	0.55	0.39	0.33	0.21	0.16	0.19	1.55732	0.00206603
Camp	1.35	1.35	1.11	0	0	0	6.20329	1.06909e-05
Cnp	20.09	19.1	20.06	11.04	10.76	10.71	1.26662	4.94859e-55
Col11a2	0.68	0.64	0.73	0.26	0.26	0.21	1.89712	1.06241e-10
Col18a1	1.74	1.63	1.45	0.65	0.63	0.58	1.7486	1.37846e-19
Col19a1	0.03	0.02	0.03	0	0	0	5.24804	0.000950747
Col4a2	6.4	5.36	5.6	3.23	2.76	2.62	1.41962	1.04335e-44
Col9a3	0.2	0.46	0.31	0.09	0.08	0.12	2.13401	0.00132005
Comp	0.77	1.13	0.74	0.39	0.26	0.27	1.88668	3.7303e-06
Cox6a2	0.98	1.19	0.98	0.11	0.21	0.54	2.24263	0.00998119
Cp	13.41	12.88	13.25	0.2	0.2	0.25	5.85144	8.45792e-194
Cpd	111.93	120.58	113.31	33.86	35.33	35.28	2.13609	0
Dpysl2	9.14	8.19	7.68	3.91	3.8	3.5	1.56305	2.00699e-56
Cry1	3.96	4	3.58	2.61	2.22	2.12	1.07534	2.86276e-12
Cryab	34.73	33.31	48.75	23.72	20.4	20.77	1.22711	4.00642e-24
Csf1	34.06	36.05	43.96	18.29	16.66	15.29	1.58861	3.81769e-38
Csf2	0.25	1.08	0.56	0	0	0	6.15241	2.1951e-05
Csf3	10.53	10.19	9.26	0.14	0.07	0.18	6.64098	3.70207e-39
Csf3r	50.47	49.95	51.5	23.38	24.22	23.09	1.51159	1.64707e-185
Vcan	19.22	20.47	19.57	0.9	1.01	1.07	4.64216	0
Csrp2	6.72	6.67	6.85	5.04	3.4	4.33	1.04243	4.44687e-06
Cst7	31.79	27.5	30.3	0.39	0.32	0.2	6.99628	1.63727e-67
Ctsc	281.01	257.77	288.25	41.37	44.96	47.61	3.02607	0
Cybb	659.97	710.06	693.46	207.01	205.57	206.24	2.14368	0
Cycs	49.07	56.03	55.44	24.1	23.08	21.69	1.62366	7.13789e-160
Cyp1b1	15.08	13.67	18.29	5.35	6.02	5.32	1.90944	7.64949e-43
Cyp7b1	1.17	1.19	1.76	0.14	0.4	0.14	2.99586	3.68667e-12
Daxx	100.14	99.94	99.82	9.81	10.7	10.7	3.64469	0
Dbnl	126.25	114.11	118.4	37.84	35.79	35.38	2.119	0
Dck	38.97	42.74	42.33	9.2	9.54	9.44	2.54075	0
Dcn	24.37	23.54	24.74	13.76	13.46	10.72	1.32865	2.64057e-48
Ddx4	0.67	0.58	0.56	0.15	0.22	0.09	2.44517	8.2385e-07
Twist2	0.74	0.46	0.32	0.23	0.18	0.09	1.98258	0.0119235
Dll1	0.22	0.26	0.31	0	0	0	6.86122	2.92242e-07
Dmwd	1.41	1.14	1.46	0.96	0.95	0.69	1.02414	0.000367255
Dnajc1	17.67	18.84	17.82	9.6	8.83	8.78	1.09789	7.64108e-60
Dnase1l3	0.34	0.35	0.23	0.02	0.03	0.06	3.51317	1.88437e-06
Dync1h1	62.34	59.2	59.52	32.3	35.15	38.19	1.18737	2.38666e-111
Dync1i2	141.59	144.72	142.8	86.82	87.42	83.88	1.13581	1.1681e-182
Drd1	0.02	0.03	0.11	0	0	0	4.56025	0.0146249
Dsg2	0.08	0.14	0.09	0.02	0.05	0.02	2.17785	0.00877759
Dst	5.89	5.74	6.13	1.33	1.56	1.4	2.42359	1.26129e-268
Dtnb	11.38	10.34	10.45	4.32	4.62	4.15	1.70961	7.09287e-56
E2f5	11.81	13.89	14.39	5.97	4.86	4.97	1.67744	2.50922e-39
S1pr3	0.27	0.26	0.34	0.03	0.08	0.12	2.40684	2.22092e-05
S1pr4	0.56	0.53	0.39	0.17	0.17	0.27	1.67617	0.00171184
Edn1	32.05	31.18	30.25	0.19	0.22	0.11	7.87276	1.87997e-118
Ednrb	5.17	5.31	4.78	0.97	1.22	1.27	2.42674	1.32683e-58
Efna2	0.78	0.77	0.74	0.08	0.33	0.42	1.85549	0.000150565
Rhbdf1	1.97	1.57	1.96	0.86	0.57	0.73	1.81045	4.63204e-13
Ehd1	321.02	296.04	292.03	9.46	10.12	8.7	5.41003	0
Eif4e	68.38	74.91	70.78	39.26	39.54	38.63	1.25932	9.76613e-113
Eif4g2	183.98	202.13	196.03	115.17	120.09	116.99	1.13278	8.28083e-183
Adgre1	480.85	495.21	476.69	147.95	145.23	145.66	2.1272	0
Emx2	0.34	0.47	0.47	0.18	0.24	0.16	1.44478	0.00991094
Enah	0.64	0.76	0.81	0.34	0.48	0.49	1.21231	1.17078e-05
Eng	39.86	37.7	39.07	13.59	13.38	13.68	1.92491	7.82552e-244
Epha4	3.94	3.84	4.15	0.12	0.13	0.11	5.46727	2.66614e-105
Stx2	29.26	29.65	28.04	13.09	13.64	12.7	1.56863	6.69067e-125
Ereg	0.39	0.52	0.68	0.28	0.18	0.25	1.57204	4.8231e-05
Esd	674.65	709.49	689.66	438.53	432.27	436.79	1.06326	3.44508e-185
Esr1	0.41	0.38	0.42	0.36	0.26	0.18	1.34647	0.000174355
Mpzl2	0.25	0.23	0.36	0.09	0.07	0.1	2.13507	0.00101571
Wfdc18	2.1	3.08	3.11	0.69	0.53	0.55	2.57122	3.1344e-05
Ext1	40.95	39.65	39.86	8.41	7.75	7.71	2.73967	0
Igf2bp1	0.27	0.17	0.28	0.01	0.01	0	5.57478	2.59144e-09
Igsf8	199.42	177.65	182.38	65.38	61.53	66.03	1.93537	3.18491e-295
F10	318.96	318.21	320.33	31.38	30.68	30.37	3.77775	0
Fabp3	159.29	152	158.52	12.53	8.73	9.91	4.27653	0
P2ry14	50.95	51.27	51.48	6.55	7.35	7.74	3.22034	0
Acsl1	400.13	405.14	413.13	20.94	21.47	22.2	4.61125	0
Fscn1	29.1	26.21	30.88	17.3	16.93	14.52	1.22305	2.97255e-57
Fap	0.19	0.34	0.21	0.19	0	0.08	2.02027	0.0212569
Fas	22.04	22.11	23.69	2.26	2.86	1.99	3.71387	1.03243e-139
Fbn1	2.07	1.88	2.49	1	1.18	0.97	1.44446	4.34268e-29
Fbrs	46.36	42.34	44.93	27.36	26.16	28.2	1.13856	3.97736e-88
Fcer1g	2269.24	2299.45	2573.23	1366.78	1275.56	1319.6	1.20837	1.27253e-176
Fcgr1	172.04	164.6	161.64	38.15	37.26	37.47	2.54347	0
Fcgr2b	411.51	439.34	452.86	114.3	106.84	113.82	2.35449	0
Fgl2	15.03	14.99	13.61	6.36	6.32	6.21	1.61319	1.28205e-88
Fhl3	53.84	51.46	47.76	18.7	19.94	19.71	1.77027	1.4671e-133
Il4i1	9.41	8.71	9.33	0.32	0.03	0.44	5.51505	1.6825e-13
Flt1	2.2	1.84	3.06	0.76	0.79	0.86	2.04083	2.67904e-27
Flt3l	4.25	2.78	3.75	2.64	1.79	1.98	1.12866	3.73338e-05
Flt4	0.74	0.6	0.62	0.25	0.34	0.29	1.5724	1.64184e-08
Asb13	9.71	9.27	9.77	3.6	3.59	4.11	1.75303	1.00833e-47
Fosl1	3.72	2.86	5.59	1.98	1.93	1.66	1.52492	5.09679e-10
Fosl2	12.18	11.49	12.87	5.73	6.6	5.99	1.40316	1.91059e-83
Fpr2	137.12	150.74	158.39	0.38	0.24	0.19	9.48923	1.43332e-156
Fpr1	118.5	126.15	140.33	0.42	0.05	0.14	9.69669	1.35599e-125
Tlr3	21.81	22.84	22.98	2.62	2.91	2.62	3.4556	0
Brd2	100.59	93.36	95.01	53.46	52.07	50.86	1.29075	6.69609e-178
Fst	0.47	0.39	0.53	0.26	0.19	0.31	1.19497	0.0159582
Fstl1	49.13	51.77	53.43	32.13	30.12	30.06	1.14545	4.32627e-115
Fth1	25371	24485.1	23457.9	16857	15429.4	15359.1	1.0007	2.0558e-118
Fzd1	9.52	9.25	9.03	6.63	5.59	5.56	1.05082	1.07106e-32
Slc6a12	3.82	4.34	5.19	0.33	0.3	0.18	4.46129	5.15377e-48
Slc6a13	0.38	0.33	0.14	0.05	0	0	4.53832	0.00351958
Gas7	67.95	68.35	66.05	14.2	14.94	14.28	2.62736	0
Gbp2b	0.74	0.84	0.69	0	0	0	8.0428	2.02644e-10
Gbp2	797.67	810.93	805.06	4.22	4.15	4.18	7.98792	0
Gbx2	0.2	0.25	0.41	0.08	0.05	0.08	2.33963	0.00588606
Mtpn	299.84	332.59	316.88	172.49	182.41	178.69	1.23621	2.00408e-189
Gch1	70.97	66.87	68.52	6.68	6.25	6.69	3.79668	0
Gda	18.68	19.39	18.9	5.59	5.56	5.58	2.18664	1.56705e-253
Gpd2	40.71	43.29	42.6	6.43	7.05	6.57	3.06542	0
Gem	5.49	5.51	5.31	0.34	0.21	0.37	4.55539	1.88078e-57
Gfi1	2.98	2.23	2.29	0	0	0	9.60709	4.49329e-15
Gfi1b	0.48	0.63	0.37	0.07	0.07	0.07	3.26604	7.50277e-05
Gfpt2	4.97	5.36	5.58	2.15	2.69	1.86	1.64971	2.21206e-29
Gja1	2.55	2.21	2.66	1.65	1.66	1.33	1.07917	7.7316e-09
Gjb2	0.42	0.39	0.51	0.1	0.1	0.07	2.68589	4.34437e-05
Gjb3	1.53	1.63	2.79	1.03	1.35	1.17	1.15571	0.000207122
Gclm	166.22	175.08	164.22	101.18	99.2	99.07	1.15365	1.51868e-154
Glrp1	1.4	1.33	0.97	0.12	0.18	0.28	3.07307	7.42909e-11
Slc6a9	0.51	0.42	0.4	0.3	0.23	0.13	1.43353	0.00222187
Gnb4	12.92	11.42	12.2	3.26	3.16	2.92	2.19759	7.31585e-102
Gng12	86.81	91.4	91.06	56.9	54.02	56.23	1.09351	1.96665e-148
Gng4	0.54	0.82	0.89	0.16	0.07	0.08	3.25556	3.65344e-11
Pdpn	579.24	568	569.19	108.73	109.61	107.1	2.79505	0
Lilr4b	651.59	691.98	689.9	369.65	368.22	363.03	1.24841	7.39979e-265
Lilrb4a	1681.65	1827.27	1779.1	818.29	826.94	820.56	1.44024	0
Lpar1	2.09	2	2.02	0.04	0.14	0.08	5.00773	1.97922e-32
Cmklr1	61.52	59.19	58.71	15.77	15.39	17.06	2.22227	0
Gsr	94.52	93.05	94.99	41.73	39.95	38.57	1.63383	7.24832e-276
Nr3c1	25.44	27.81	26.96	13.67	14.92	13.77	1.32717	5.4289e-133
Grm1	0.07	0.04	0	0	0.02	0	3.75458	0.04375
Cxcl1	322.12	357	382.61	0.41	0.6	0.21	10.1446	3.14767e-189
Gss	14.86	14.93	16.17	9.05	7.56	6.87	1.36373	3.9005e-37
Gstt1	1.49	1.3	1.24	0.31	0.06	0	3.83145	6.56202e-07
Gk	13.45	13.62	13.22	4.02	4.51	4.28	2.05192	6.52822e-129
H2-Ab1	107.34	96.09	102.46	50.73	43.77	46.45	1.50441	3.60866e-113
Cfb	409.47	417.84	423.16	0.49	0.25	0.17	10.8215	0
H2-K1	846.3	807.52	813.19	331.39	313.56	312.58	1.76166	0
H2-M2	378.88	399.51	373.76	2.02	1.76	2.16	8.00094	0
H2-M3	28.36	31.19	30.06	11.36	10.3	8.99	1.93857	1.74659e-86
H2-Oa	0.43	0.55	0.55	0	0	0.06	4.92895	0.000763934
H2-Ob	0.13	0.06	0.09	0	0.04	0.02	3.09183	0.0462963
H2-Q4	124.88	114.46	116.16	7.49	6.93	7.05	4.4469	0
H2-Q7	14.76	11.96	15.62	0.56	0.2	0.28	5.9033	1.45082e-63
H2-Q8	2.64	6.32	2.87	0	0	0	8.7715	1.60603e-10
H2-T10	5.65	5.91	6.15	0.86	0.79	0.71	3.33619	9.25374e-77
H2-T22	253.21	253.47	259.03	44.13	43.33	41.09	2.9763	0
H2-T23	263.21	245.76	255.11	167.39	153.31	159.51	1.05935	5.00565e-113
H2-T24	54.97	56.25	55.31	17.54	17.87	17.35	2.08367	1.67133e-250
H3f3b	325.78	337.17	346.46	157.72	148.3	141.4	1.57559	0
Hap1	0.52	0.5	0.55	0.04	0.03	0.06	4.16689	4.67671e-10
Has1	0.57	0.68	0.65	0	0.02	0	6.3731	1.13274e-06
Has2	0.36	0.39	0.39	0.11	0.11	0.14	2.09795	7.02616e-06
Hc	0.06	0.06	0.03	0	0	0	5.15812	0.00143335
Hck	284.24	264.95	274.38	52.16	46.54	50.42	2.86364	0
Hcls1	339.75	340.34	334.07	127.52	128.77	124.92	1.80934	0
Ptpn6	193.85	178.08	184.16	101.77	96.39	96.41	1.31583	2.09837e-183
Hdc	19.95	19.99	21.39	0	0.02	0.02	10.6905	8.87717e-25
Foxf1	0.24	0.05	0.36	0.02	0.05	0.05	2.81967	0.00698721
Hif1a	70.43	70.82	73.31	23.53	25.29	23.15	1.97476	0
Hk2	31.95	31.66	30.99	18	18.41	16.86	1.2325	5.02965e-134
Hmgcr	57.22	63.08	61.8	36.16	37.54	36.35	1.13137	2.31684e-128
Hmox1	2167.18	2205.82	2131.88	607.54	588.66	591.89	2.25637	0
Hoxb7	0.49	0.34	0.49	0.2	0.14	0.15	1.82375	0.0294791
Hp	45.85	47.6	42.95	5.74	3.16	4.05	3.78815	6.9692e-63
Hrc	2.15	2.01	2.32	0	0.05	0.1	5.88111	4.20331e-20
Hrh2	2.88	2.81	3.05	0.47	0.32	0.42	3.27647	4.02247e-47
Hspa8	1950.67	1961.86	2024.51	999.61	982.8	935.23	1.4232	0
Hspa1l	1.83	1.65	1.71	0.78	1.02	1.06	1.2611	1.28401e-06
Hsd17b7	12.59	13.61	14.65	7.05	7.96	7.45	1.27449	2.01041e-62
Dnaja1	88.44	91.93	89.75	30.58	30.58	26.58	2.02576	0
Dnajb3	0.64	1.01	0.82	0.38	0.31	0.32	1.67505	0.0129297
Hspa1b	69.73	55.47	61.11	0.65	0.93	0.69	6.78192	8.1844e-262
Hsp90ab1	687.42	645.12	676.05	437.94	424.33	414.28	1.05462	4.63602e-180
Hsp90aa1	191.49	201.8	201	113.22	116.55	104.92	1.23053	3.12402e-186
Htr2a	1.33	1.1	1.53	0.43	0.29	0.36	2.28038	3.61904e-13
Htr7	0.52	0.58	0.47	0	0	0	7.75691	1.29001e-09
Slc6a4	1.1	0.86	0.88	0.06	0.06	0.06	4.29856	1.5589e-13
Icam1	327.27	330.5	320.24	12.18	10.88	11.65	5.21755	0
Ier3	52.61	54.53	55.71	7.52	5.89	5.89	3.46046	3.8515e-223
Irgm1	313.8	312.56	300.97	18.61	19.23	16.66	4.50011	0
Cxcl10	1398.22	1426.33	1453.87	0.46	0.17	0.35	12.4802	2.05528e-274
Ifi203	185	200.91	192.83	7.52	7.31	7.45	5.13993	0
Ifi204	541.26	602.92	589.05	41.94	44.7	43.28	4.13588	0
Ifi47	322.47	332.44	333.15	4.18	3.69	4.03	6.76367	0
Ifit1	662.08	696.29	654.48	0.73	0.9	0.88	10.0526	0
Ifit2	692.17	730.2	674.2	1.26	1.25	1.2	9.51726	0
Ifit3	593.86	586.21	583.75	1.2	1.04	0.95	9.54895	0
Ifnar1	56.1	58.15	58.26	27.9	29.81	28.78	1.32839	7.95176e-217
Ifnar2	174.35	184.3	186	101.24	93.31	97.48	1.55593	1.00175e-268
Ifnb1	0.8	1.24	1.16	0	0	0	6.41632	3.61213e-06
Ifng	0.31	0.26	0.26	0	0	0	5.24904	0.000926537
Ifrd1	67.66	72.36	70.26	26.82	27.57	28.16	1.74497	1.20485e-191
Cyr61	9.06	9.44	11.63	7.95	6.33	4.73	1.0621	6.47445e-06
Il18bp	45.75	47.3	45.37	9.85	9.97	9.99	2.62866	5.62174e-200
Igtp	187.57	197.61	182.62	7.05	6.52	6.57	5.21646	0
Il10	4.05	4.63	4.22	0.66	0.42	0.48	3.43347	4.94744e-25
Il12a	71.53	80.1	77.33	0	0	0	13.4325	3.28762e-29
Il12b	169.6	182.08	191.5	0.02	0.12	0.1	11.581	2.07285e-139
Il12rb1	0.34	0.15	0.28	0.06	0	0.04	3.31527	0.000336135
Il13ra1	29.07	32	32.09	15.54	14.73	13.74	1.48601	5.26543e-125
Il15	55.6	61.21	55.28	5.66	6.04	5.57	3.66937	5.30236e-285
Il15ra	35.67	35.62	31.48	1.85	1.69	1.69	4.706	4.60186e-219
Il17ra	43.89	43.3	44.38	16.61	16.79	18.06	1.75907	2.35077e-239
Il18	74.88	70.36	74.26	6.18	5.45	4.5	4.14342	0
Il1a	3442.58	3817.94	3808.79	12.47	14.06	10.7	8.58849	0
Il1b	5535.38	6051.12	6005.95	0.14	0.5	0.28	14.6217	0
Il1r1	7.98	8.06	10.8	5.53	6.3	5.03	1.08135	1.53251e-10
Il1rap	5.05	5.82	5.57	3.19	3	3.27	1.21793	1.85086e-28
Il1rn	614.23	607.81	605.46	66.56	61.23	64.26	3.65329	0
Il2rg	150.2	151.69	155.11	68.23	61.15	68.12	1.592	1.11714e-207
Il4ra	39.54	40.48	39.28	18.73	17.94	18.48	1.497	9.76133e-192
Il6	303.62	357.25	348.21	0.17	0.12	0.06	11.9565	1.10248e-89
Il7	0.95	1.08	0.94	0.45	0.36	0.29	1.8563	4.60539e-08
Inhba	43.52	45.13	46.33	1.39	1.49	1.41	5.45724	0
Inhbb	0.13	0.09	0.27	0.07	0.03	0.05	2.13461	0.00582292
Inpp5b	19.11	20.54	18.94	10.38	10.5	10.31	1.31484	2.35973e-83
Irf1	128.48	125.1	119.03	10.4	10.47	9.44	4.02196	0
Acod1	2957.91	2935.19	2920.23	2.05	1.43	1.03	11.3333	0
Irf9	45.72	47.52	46.37	14.81	15.21	14.17	2.03582	1.62888e-238
Itga2	0.15	0.09	0.13	0.04	0.01	0.01	2.87755	0.00321771
Itga4	39.73	40.82	41.06	16.68	17.92	17.91	1.62096	0
Itga5	349.38	342.17	350.67	71.59	67.59	67.74	2.73817	0
Itga7	0.65	0.57	0.57	0.49	0.32	0.26	1.19243	0.000701012
Itgal	144.37	146.03	151.71	39.98	38.2	37.89	2.33628	0
Eif6	98.87	96.19	97.36	35.86	33	32.76	1.91705	1.07278e-241
Cd47	93.82	95.26	94.07	35.7	38.79	36.42	1.72837	2.10014e-281
Itk	0.01	0.08	0.06	0	0	0	4.41643	0.0211552
Itpr1	5.19	4.87	4.76	2.44	2.69	2.52	1.36448	1.18359e-63
Itsn1	30.52	28.85	31.05	14.31	16.25	16.1	1.36231	3.83455e-126
Jag1	13.9	13.5	13.77	1.74	2.04	1.54	3.32251	3.132e-296
Jak2	94.13	99.42	94.58	8.68	10.26	9.43	3.72147	0
F11r	5.5	7.18	6.43	2.61	3.27	2.74	1.54952	1.34331e-25
Jarid2	8.15	8.07	6.87	4.69	5.46	4.89	1.02597	1.51697e-29
Junb	209.95	179.11	191.64	67.43	58.98	58.46	2.0479	1.11446e-237
Kcna3	2.94	2.91	3.15	0.12	0.21	0.28	4.29146	1.42827e-28
Kcnd1	0.38	0.24	0.33	0.22	0.15	0.17	1.1985	0.0165443
Kif3c	8	7.79	7.96	3.35	3.34	3.69	1.6025	2.26967e-92
Kit	0.07	0.03	0.02	0	0	0	4.71318	0.00764805
Klf3	23.27	22.28	24.28	13.49	13.26	13.81	1.14941	5.25407e-83
Klra2	3.52	3.46	4.23	0.37	0.63	0.43	3.20312	1.84115e-25
Kpna3	85.04	90.55	83.3	28.71	29.3	29.23	1.9747	0
Kpna4	64.08	73	71.23	33.25	32.18	31.53	1.50761	9.43276e-182
Hivep3	15.79	13.62	13.94	6.89	7.48	7.3	1.77841	1.82071e-166
Krt16	0.08	0.08	0.12	0	0	0	4.0532	0.0459109
Ksr1	2.2	2.29	2.34	1.21	1.19	1.25	1.30547	4.3164e-20
Lad1	6.59	6.42	7.35	0	0.02	0	10.3328	1.27398e-17
Lag3	0.3	0.59	0.39	0.06	0.03	0.09	3.29308	6.97324e-05
Lama4	1.6	1.37	1.71	0.9	0.93	1.14	1.06205	4.87491e-10
Lck	0.74	0.88	0.8	0.18	0.06	0.09	3.28834	3.79447e-08
Lcn2	85.53	89.51	98.71	0.16	0.08	0.16	9.84018	6.41683e-51
Lcp2	103.31	98.48	99.46	13.42	14.05	13.78	3.27252	0
Ldlr	108.18	101.21	104.4	53.7	57.8	58.6	1.28922	1.80805e-174
Lgals9	482.23	463.65	484.3	67.65	67.81	65.74	3.22362	0
Lhx2	3.48	3.27	3.49	0.13	0.1	0.1	5.22915	1.13294e-31
Lif	0.97	0.86	1.08	0.2	0.31	0.22	2.33734	3.13712e-14
Lipe	9.95	8.35	8.72	5.3	5.45	4.47	1.21629	1.60672e-28
Lipg	5.16	5.63	6.41	0.03	0.05	0.06	7.38047	2.42724e-49
Lmo4	189.47	180.89	176.61	12.73	14.65	11.9	4.20167	0
Psmb9	130.86	127.9	122.88	21.51	19.15	18.01	3.07284	0
Psmb8	250.03	244.56	256.73	45.89	44.13	45.07	2.86235	0
Mycl	0.59	0.54	0.62	0.44	0.24	0.32	1.21503	0.0017669
Lox	52.18	51.63	54.55	3.89	3.31	3.97	4.24239	0
Lta	1.51	1.63	1.67	0	0	0	8.01571	2.36437e-10
Snx18	23.68	22.99	23.69	10.3	10.03	9.12	1.66278	2.42583e-158
Hpcal4	0.27	0.28	0.21	0.12	0.22	0.09	1.22148	0.0185583
Ly6c1	0.76	0.61	0.94	0.12	0	0	4.98611	0.000617985
Ly6e	426.79	423.8	438.69	119.72	96.56	106.43	2.39728	1.54284e-157
Znrf1	25.72	23.33	24.4	12.81	13.97	12.42	1.09534	9.78377e-79
Pilrb1	45.54	47.62	50.35	2.78	2.82	2.58	4.60785	6.12037e-248
Tlr7	90.29	98.21	94.63	21.09	22.42	22.17	2.51387	0
Bco2	2.33	1.94	2.54	0.52	0.49	0.29	2.75637	1.28597e-18
Sgk3	23.4	24.75	23.68	10.53	11.21	10.03	1.58256	2.22392e-165
Rac3	3.45	2.54	2.9	1.65	1.5	1.73	1.24436	7.02169e-05
Atp13a1	32.93	29.07	31.32	18.54	17.88	18.98	1.16478	1.69579e-83
Ly75	11.24	12.14	11.9	6.5	7.17	7.03	1.17597	1.43287e-59
Pfkfb3	56.17	52.01	50.4	21.17	21.34	21.4	1.73137	8.86144e-224
Tram2	5.42	4.85	4.86	2.92	2.31	3.14	1.24502	1.90351e-09
Tmed1	7.44	6.98	7.16	4.53	4.16	3.69	1.1956	9.04282e-14
Hook2	5.6	5.58	6.13	3.32	3.02	3.08	1.28524	1.63043e-21
Ly9	158.62	165.25	161.93	98.78	95.45	96.37	1.13715	2.85609e-177
Lyn	136.59	142.6	138.18	57.25	55.23	52.08	1.73759	0
Il17rc	0.47	0.64	0.52	0.37	0.26	0.23	1.36655	0.00836012
M6pr	258.58	268.63	258.82	172.34	173.65	169.6	1.00751	1.38069e-160
Ntng2	30.76	27.13	30.09	0.71	0.68	0.6	5.90193	1.76554e-188
Marcks	51.49	46.79	46.82	30.87	31.07	28.75	1.08388	1.44534e-90
Vmn1r32	0.1	0.05	0.05	0	0	0	4.25192	0.0284574
Mxd1	7.23	6.97	6.26	2.62	2.82	3.15	1.65898	2.11106e-54
Madcam1	1.81	1.21	1.29	0.35	0.3	0.26	2.60061	7.47278e-08
Maff	9.74	10.95	11.33	2.69	2.35	2.54	2.47499	8.69723e-67
Il17rd	0.44	0.59	0.48	0.04	0.02	0.04	4.48352	4.70921e-21
Man2a1	59.3	57.85	57.73	26.06	30.13	29.95	1.44828	7.74061e-186
Mapkapk2	455.3	450.92	434.4	61.05	57.57	55.45	3.34768	0
Marco	123.09	121.36	123.65	0.45	0.3	0.37	8.7717	2.15452e-287
Max	85.99	85	82.94	39.36	39.03	39.36	1.53313	1.08734e-194
Mdm2	78.05	81.14	77.31	43.67	43.92	44.08	1.23648	1.25126e-165
Abcc1	77.62	80.12	77.34	19.03	20.18	19.86	2.39618	0
Rdh11	32.85	34.78	37.03	19.3	19.57	18.44	1.26149	1.12002e-59
Slc3a2	414.68	410.8	415.17	142.28	133.3	132.64	2.00017	0
Met	121.66	128.58	121.8	10.26	10.17	11	3.97105	0
Mid1	11.28	9.36	10.03	3.54	3.23	3.92	1.76169	1.24784e-50
Cxcl9	7.3	6.75	6.93	0	0	0	11.2927	7.6746e-21
Aff1	32.73	32.71	31.47	15.03	16.52	17.11	1.39759	8.34217e-159
Marcksl1	498.06	469.55	493.46	7.3	6.49	5.42	6.64189	0
Mmp10	2.09	2.03	2.69	1.28	1.44	1.27	1.16644	1.52395e-05
Mmp13	146.42	161.72	152.94	9.16	8.9	8.7	4.5081	0
Mmp14	385.09	382.27	381.45	57.39	53.45	51.25	3.23015	0
Mmp2	4.22	3.59	4.45	1.59	1.23	1.57	1.88477	3.19364e-29
Mmp3	0.37	0.43	0.63	0.2	0.16	0.1	2.00914	0.00295029
Mmp9	14.49	14.99	15.01	5.72	5.21	5.21	1.86596	1.31877e-103
Me1	2.64	3.45	3.56	2.1	2.14	1.72	1.10551	5.47578e-11
Mov10	76.01	67.76	69.83	8.59	8.29	8.94	3.4419	0
Psmd7	88.93	90.67	90.34	52.41	49.87	52.22	1.19843	3.62602e-115
Cd200	149.73	164.02	149.32	87.21	86.95	91.16	1.20639	1.30009e-132
Gbp4	15.46	14.79	12.66	0	0.03	0	10.6339	1.81211e-24
Clec4d	573.11	691.47	654.55	277.21	280.61	268.22	1.60509	4.89576e-199
Msn	582.66	627.49	640.03	329.03	340.28	337.09	1.28284	1.42711e-250
Mt2	73.75	71.14	73.7	11.56	11.72	11.33	3.00475	2.04948e-125
Mtf2	12.31	15.69	13.65	8.96	8.5	7.93	1.15235	2.36104e-44
Mthfd2	18.39	18.8	19.56	6.38	6.32	6.64	1.95047	8.07702e-93
Mthfr	44.59	40.49	38.91	6.01	6.15	6.36	3.14815	0
Mybpc3	0.8	0.63	0.75	0.2	0.18	0.24	2.23759	9.28033e-11
Ppp1r15a	49.96	48.11	47.85	13.28	14.37	13.13	2.23889	1.36484e-258
Gadd45b	158.3	154.91	151.24	46.34	45.74	43.51	2.16441	0
Myd88	130.41	126.85	126.54	28.03	26.58	25.82	2.65136	0
Myo10	17.77	17.32	16.24	9.31	10.25	10.16	1.15707	5.42178e-87
Myo1b	1.05	1.03	1.21	0.61	0.8	0.73	1.04138	1.9689e-06
Nab1	20.76	21.9	21.28	13.4	14.08	12.93	1.06755	5.62442e-63
Ncf1	122.96	114.16	117.53	74.54	75.92	73.7	1.05561	1.83568e-132
Nck1	29.25	34.65	30.03	19.4	21.5	19.32	1.09073	5.98407e-45
Neb	0.04	0.04	0.01	0.01	0.02	0.01	1.94893	0.00680758
Nfe2l1	71.4	71.21	71.19	41.02	42.51	41.6	1.16362	4.24872e-172
Nfkb1	124.99	121.75	120.63	18.39	19.42	18.08	3.11824	0
Nfkb2	235.07	211.53	221.46	11.88	12.65	12.2	4.56578	0
Nfkbia	422.95	385.41	409.93	21.66	19.54	19.04	4.73143	0
Nfkbib	118.21	96.86	104.48	17.77	17.93	20.82	2.88949	1.98295e-274
Nfkbie	67.06	64.69	67.06	3.3	2.84	2.67	4.89879	0
Nfkbil1	12.51	10.38	11.32	5.78	5.34	5.02	1.47279	4.64709e-26
Ngf	1.44	1.85	2.48	1.14	1.05	0.99	1.23623	0.00188882
Nr4a3	0.27	0.43	0.22	0.04	0.01	0.02	3.79366	7.34287e-08
Nos2	252.43	217.17	214.04	0	0.01	0.01	15.0062	7.01418e-48
Notch1	10.33	8.93	9.55	4.67	5.6	5.26	1.30025	1.02496e-69
Notch2	37.56	36.25	36.45	12.76	14.13	13.81	1.84721	0
Slc11a2	66.22	67.62	64.32	22.91	22.27	22.69	1.92807	0
Nrp2	252.02	250.71	246.16	66.19	69.45	72.94	2.24048	0
Nxph1	0.07	0.2	0.33	0.03	0.03	0.03	2.52806	0.00475471
Olfr56	4.4	5	4.79	0.03	0	0	9.13445	7.18374e-14
Orm1	4.3	3.58	5.35	0.96	0.76	1.22	2.53845	3.38009e-11
Orm3	0.66	0.55	0.48	0.08	0.09	0	3.7782	1.08135e-07
Sqstm1	1317.57	1286.45	1201.27	292.83	285.83	292.05	2.52551	0
Osm	4.89	4.94	5.07	3.66	2.53	2.77	1.13145	1.47816e-10
Osmr	2.74	2.48	2.67	1.09	0.98	0.77	1.87259	2.61542e-30
P4ha1	79.07	83.28	82.27	30.28	33.05	30.71	1.77418	1.69385e-283
P4ha2	2.17	2.33	2.87	1.57	1.74	1.34	1.06377	1.84367e-06
Prdx1	4572.65	5293.09	4966.23	2586.12	2623.59	2377.37	1.35804	1.24701e-176
Pax5	0.03	0.03	0.04	0	0	0	5.0532	0.00204965
Kat2b	16.29	17.66	16.34	7.27	8.12	7.57	1.52865	1.61119e-102
Pcx	1.65	1.59	1.98	0.6	0.55	0.46	2.09	3.21527e-21
Pde1b	27.01	28.16	25.28	15.19	16.15	15.5	1.19631	3.99202e-73
Pde4b	29.31	31.22	33.34	1.09	1.13	1	5.27313	0
Pdgfra	7.2	7.38	9.04	3.81	4.15	3.71	1.41879	2.18321e-55
Pdgfrb	5.23	4.42	5.3	0.4	0.36	0.38	4.07539	5.40691e-122
Enpp2	3.15	3.77	4.27	2.04	2.05	1.84	1.30561	1.42447e-16
Penk	5.6	6.02	7	2.58	3.58	2.44	1.50359	1.46961e-14
Pfkl	50.39	47	46.75	32.97	30.26	30.8	1.00684	5.05478e-74
Pim1	108.83	98.1	101.98	30.09	25.73	28.03	2.27684	1.29796e-277
Pira6	13.74	13.87	14.38	8.99	8.39	9.32	1.07086	3.12821e-23
Prkcd	332.37	328.17	324.96	146.56	145.68	149	1.56444	0
Prkce	1.37	1.15	1.06	0.51	0.37	0.37	1.82984	1.48179e-15
Pla2r1	0.29	0.36	0.35	0.08	0.07	0.11	2.37568	2.89776e-08
Pla2g4a	25.5	29.25	26.84	8.28	8.55	7.58	2.14243	6.82094e-164
Serpine1	55.5	55.9	74.1	21.9	18.11	15.46	2.14359	9.877e-28
Serpinb2	104.44	110.67	128.22	5.89	7.78	6.47	4.48666	1.61013e-244
Plat	2.06	2.06	2.22	1.48	1.15	1.28	1.0962	7.50362e-07
Plaur	234.27	240.6	248.01	131.51	126.07	132.06	1.28205	1.03321e-201
Plcb4	0.69	0.66	0.83	0.1	0.09	0.18	2.96493	7.44413e-17
Plcd1	3.98	3.93	3.94	2.14	1.85	1.49	1.50191	3.70299e-18
Pml	52.81	49.95	48.51	10.5	10.93	11.53	2.60094	0
Prrx1	1.54	1.52	1.99	0.94	0.82	0.79	1.38641	4.51562e-13
Pnp	559.82	550.99	537.6	40.41	41.74	40.79	4.14804	0
Pola2	8.01	7.9	7.97	5.18	4.68	4.95	1.06899	9.1695e-20
Pou2f2	13.57	10.5	12.35	3.18	2.6	2.51	2.55053	8.67516e-103
Pou3f1	2.21	1.68	1.89	0.17	0.15	0.24	3.77076	4.70505e-28
Plpp1	30.28	31.9	29.71	3.23	2.3	2.18	3.97076	3.55394e-204
Ppfibp2	69.38	69.39	67.06	15.74	13.79	13.58	2.66506	0
Lgals3bp	612.47	587.92	599.58	165.65	151.28	156.08	2.32679	0
Ppp1cb	45.53	50.8	47.18	27.67	27.56	25.88	1.22832	9.73558e-118
Ppp3cc	5.34	5.08	6.11	2.36	2.56	2.35	1.52756	9.78141e-21
Srgn	483.08	536.09	572.16	194.56	183.25	193.08	1.85222	2.65253e-275
Prkar2b	22.16	24.3	24.21	14.78	14.63	13.05	1.0979	1.44753e-55
Mapk11	0.79	1.02	0.83	0.12	0.24	0.15	2.7938	1.89394e-09
Eif2ak2	52.36	54.46	51.79	6.58	7.31	7.31	3.31871	0
Procr	243.64	263.14	257.63	35.79	38.18	37.35	3.18845	0
Prx	0.16	0.16	0.16	0.09	0.06	0.05	1.74948	0.00794185
Psma2	155.89	164.57	167.24	87.18	81.3	81.51	1.34223	3.75497e-135
Psma3	96.37	104.81	100.95	56.04	55.85	50.83	1.27416	2.24453e-107
Psmb10	224.77	227.44	222.87	30.39	25.23	27.82	3.39272	0
Psmb6	337.18	319.65	320.42	172.8	169.23	165.76	1.32643	8.55715e-192
Psme1	244.79	232.57	239.33	77.96	72.63	74.64	2.04964	0
Psme2	568.44	604.84	605.75	75.99	79.34	79.31	3.30165	0
Pstpip2	88.58	91.35	90.79	13.36	13	13.22	3.17318	0
Ptafr	152.41	153.59	152.12	88.19	91.71	96.11	1.13515	9.98636e-159
Nadk	91.6	91.25	95.27	45.71	46.72	46.74	1.38613	9.33694e-228
Lrrc4	2.22	2.12	2.18	0.03	0.05	0.06	5.91392	4.79624e-30
Tmem47	0.21	0.3	0.3	0.06	0.18	0.2	1.31487	0.016905
Ptgis	13.94	13.16	19.12	10.04	9.55	8.23	1.12619	2.85664e-18
Ptgs2	186.36	193.2	197.55	1.56	1.67	1.36	7.38051	0
Ptn	0.35	0.21	0.72	0.17	0.16	0.31	1.56312	0.0423664
Ptpn12	41.16	40.08	41.55	23.65	25.43	26.19	1.10827	4.37257e-87
Dusp1	32.28	30.05	32.95	18.56	17.59	18.52	1.19801	1.49588e-60
Ptpn2	19.27	20.98	19.94	10.93	11.34	9.62	1.30003	2.80404e-43
Ripk2	26.46	26.87	24.95	8.34	7.86	7.87	2.09992	5.76813e-128
Ell2	119.08	117.64	121.41	18.33	20.97	20.06	2.9974	0
Abcg4	0.1	0.08	0.08	0.03	0.02	0	2.89836	0.0244736
Ptpre	91.84	93.43	91.37	48.2	51.13	52.8	1.27272	2.53652e-186
Ptprj	88.92	90.97	88.15	23.61	25.89	26.17	2.23072	0
Ptprn	3.22	2.54	2.93	1.88	1.83	2.04	1.00219	5.8202e-10
Ptpro	19.38	20.03	18.1	10.5	11.32	10.96	1.22651	1.83327e-72
Ptx3	26.37	27.87	29.63	0.25	0.03	0.06	8.33677	2.8808e-78
Nectin2	8.54	8.02	8.73	3.79	3.68	3.43	1.55598	7.26792e-37
Lrrc75a	28.38	25.26	27.37	9.3	7.45	9.51	2.01112	4.62486e-101
Rab10	115.82	117.42	115.99	44.34	45.54	46.3	1.76271	0
Rab12	64.73	70.12	66.62	28.67	28.87	25.31	1.656	7.58771e-173
Rab20	63.06	61.85	62.84	10.13	9.69	8.23	3.17354	7.77642e-235
Rab22a	42.44	43.52	40.97	24.81	25.29	26.17	1.13156	5.18189e-67
Ripor2	0.32	0.53	0.33	0.06	0.09	0.12	2.31373	1.27293e-06
Rac2	215.76	215.51	222.5	122.57	117.12	123.62	1.25002	5.49976e-231
Zbtb12	3.74	3.96	3.77	1.99	2.46	2.33	1.17212	2.56187e-09
Hspa1a	79.75	64.99	72.72	1.28	1.19	1.15	6.32613	0
Abhd16a	32.85	31.52	32.83	16.66	16.1	14.86	1.41882	1.84668e-83
Ran	94.71	92.64	91.58	59.84	59.59	53.68	1.08784	2.25691e-104
Rasgrp1	27.79	27.24	28.34	0.02	0	0.01	11.6895	1.20547e-43
Rbpms	37.7	40.43	36.49	13.19	11.28	11.33	1.83274	4.15411e-110
Rbpj	84.57	88.79	85.14	21	21.94	20	2.44054	0
Rcn1	19.64	19.38	19.52	4.79	4.83	4.2	2.48588	3.14536e-184
Rel	12.47	12.86	12.53	4.04	4.29	5.06	1.89998	1.38649e-70
Rela	86.09	80.29	78.75	34.64	32.21	33.85	1.69361	1.68485e-214
Relb	46.72	42.17	42.67	6.46	5.64	5.27	3.31582	0
Reps1	22.58	22.64	23.15	11.56	12.55	12.08	1.33453	4.42053e-76
Dpf2	25.7	23.78	25.14	16.21	14.92	15.44	1.08379	2.6473e-63
Ralgds	81.47	74.25	78.46	2.72	2.85	2.47	5.26293	0
Rgs16	2.8	3.32	4.82	1.08	0.8	0.87	2.39076	2.31375e-23
Rgs9	0.04	0.19	0.08	0.05	0.01	0.02	2.24416	0.0102113
Trim30a	189.19	202.06	192.92	15.34	14.69	14.52	4.11839	0
Rtn2	2.48	1.8	2.01	0.18	0.19	0.03	4.95099	3.84528e-19
S100a8	51.94	51.51	66.02	19.89	17.14	18.22	1.92039	7.63378e-34
Saa3	5351.93	5052.17	5230.15	54.09	46.26	45.46	7.08781	0
Scin	0.12	0.06	0.09	0	0.02	0.02	3.09183	0.0462963
Scn1b	6.26	4.39	5.37	2.45	3.09	2.98	1.30345	1.00777e-10
Msr1	326.91	366.82	357.94	110.49	119.98	116.91	1.99919	0
Ccl12	58.11	56.3	57.12	0	0	0.14	10.5104	3.21865e-18
Ccl17	3.04	1.97	3.98	0.15	0	0	6.16728	3.61842e-06
Ccl2	772.65	780.36	832.37	31.95	29.47	30.42	5.06997	0
Ccl22	22.46	19.68	24.97	0.17	0.2	0.24	7.21072	2.5831e-91
Ccl3	6985.09	8022.41	8126.18	38.39	35.84	38.97	8.04454	0
Ccl4	962.27	994.95	1033.14	11.76	11.99	9.4	6.64222	0
Ccl5	6902.15	6701.9	6901.59	0.71	0.55	0.42	13.9159	1.49126e-241
Ccl7	233.74	235.31	262.2	6.14	7.77	6.5	5.53149	0
Ccl8	2.76	2.91	3.55	0.75	0.58	0.45	2.71239	1.42247e-05
Ccl9	646.26	675.65	681.44	83.19	80.89	85.93	3.40464	0
Cxcl2	2237.13	2335	2470.26	0.47	1.38	0.3	12.0605	1.03668e-76
Cxcl5	2.78	3.19	3.56	0	0.04	0	8.31841	1.59802e-11
Sell	2.49	2.79	2.07	0.21	0.11	0.21	4.26328	1.73194e-27
Selp	0.08	0.17	0.15	0.03	0.05	0	2.65789	0.0106375
Sema3c	0.1	0.15	0.17	0.05	0.05	0.06	1.89598	0.00800294
Sema4a	82.09	78.35	82.61	23.06	21.2	22.16	2.27588	0
Selenow	161.01	142.51	160.54	48.96	52.02	49.98	1.98311	2.29565e-164
Spi1	432.85	382.09	404.23	253.74	235.26	255.35	1.09537	1.73799e-101
Sgce	0.35	0.49	0.78	0.39	0.21	0.29	1.23375	0.0484208
St3gal3	43.96	42.06	39.94	9.47	9.48	8.58	2.59619	3.00036e-269
St3gal1	68.23	64.59	64.38	16.3	16.86	16.98	2.38698	0
St3gal5	64.74	64.46	65.52	41.18	42.26	41.48	1.04452	3.0923e-98
Six1	1.06	1.17	1.31	0.04	0.04	0.06	5.03282	5.33187e-16
Six5	0.61	0.66	0.87	0.22	0.15	0.24	2.25714	2.15793e-07
Skil	26.83	28.49	27.86	16.52	17.9	17.24	1.10366	1.09237e-110
Sla	49.96	50.71	52.36	19.03	18.5	17.96	1.85729	2.96322e-251
Slc12a4	39.41	35.94	37.44	15.85	16.85	16.61	1.59747	4.04272e-169
Slc16a2	1.1	1.13	1.29	0.49	0.57	0.55	1.53064	2.88176e-10
Slc1a2	4.72	5.88	5.21	0.07	0.06	0.04	6.2434	5.71447e-52
Slc25a17	24.26	23.21	25.38	14.98	14.67	14.56	1.11449	1.69605e-39
Slc31a1	87.96	93.05	89.06	22.72	24.08	25.37	2.30826	0
Slc31a2	200.25	211.7	208.95	33.78	33.61	33.09	3.02367	0
Slfn1	97.54	94.97	94.75	0.19	0.44	0.16	8.87523	3.7589e-200
Slfn2	724.69	748.2	722.4	66.59	68.14	63.37	3.8644	0
Slfn3	9.07	10.18	9.28	2.34	2.89	3.34	2.14184	2.05612e-44
Slfn4	89.43	87.98	88.56	1.6	1.63	1.37	6.59415	0
Slit3	1.48	1.6	1.84	0.76	0.77	0.8	1.48491	2.21887e-15
Slpi	50.07	55.18	57.1	2.64	2.35	2.28	4.85552	5.73837e-180
Sstr5	0.16	0.27	0.04	0.05	0.02	0	3.20629	0.0114584
Plk2	161.85	163.87	157.5	100	100.82	95.35	1.10837	4.88099e-166
Sntb1	9.52	11.76	10.15	2.6	2.72	2.67	2.36863	1.06114e-82
Sod2	384.16	380.88	383.88	16.14	16.65	15.93	4.96446	0
Sod3	1.08	1.01	1.35	0	0.06	0.06	5.28369	9.8657e-11
Sox5	0.12	0.15	0.19	0.04	0.04	0.02	2.83674	1.02594e-05
Sox9	1.13	0.93	1.32	0.51	0.71	0.56	1.32782	1.41818e-07
Sp100	190.85	194.84	194.7	23.06	22.32	23.58	3.51873	0
Serpina3g	79.35	74	76.16	1.04	0.69	0.71	6.96707	0
Serpina3n	3.84	3.75	3.66	0.54	0.53	0.55	3.19443	5.54734e-35
Serpine2	1.15	0.8	0.92	0.35	0.4	0.56	1.52662	0.000180537
Ccdc154	0.04	0.15	0.19	0	0	0	4.94113	0.00411609
Serpinb9	24.69	23.8	22.8	7.96	7.46	7.27	2.04711	1.49062e-134
Spic	3.16	3.92	4.22	0.29	0.19	0.35	4.14624	4.3667e-22
Spint2	1.58	1.37	0.62	0.38	0.09	0.24	2.73438	4.85353e-06
Sptbn2	0.38	0.33	0.33	0.09	0.09	0.11	2.25186	3.19064e-10
Dtx4	35.55	36.95	34.23	22.08	22.32	21.98	1.10087	4.04942e-112
Sprr2e	4.33	3.65	3.34	0	0	0	7.92187	4.53777e-10
Src	44.06	41.82	44.11	2.45	2.14	2.21	4.65828	0
4930539E08Rik	0.05	0.02	0.06	0	0.01	0	3.74427	0.0334176
Aph1b	4.19	4.58	4.5	2.25	2.57	3.04	1.1432	1.24532e-21
Btla	0.14	0.18	0.12	0.02	0.04	0.07	2.27962	0.013716
Trim21	46.42	49.18	46.08	6.03	5.17	5.24	3.51268	0
Tor1aip1	151.93	160.54	151.36	45.43	46.89	47.62	2.1017	0
Shroom4	0.17	0.18	0.24	0.09	0.12	0.08	1.45963	0.000734866
Stat1	267.13	273.33	265.77	20.72	20.45	20.28	4.1156	0
Stat2	147.97	143.54	138.6	12.44	13.02	12.98	3.88576	0
Stat3	54.2	52.65	52.57	28.29	27.57	28.07	1.33297	7.33772e-192
Stat4	0.3	0.25	0.59	0.07	0.09	0.09	2.65391	0.000132141
Stat5a	22.42	21.82	20.88	8.78	8.43	9.88	1.68661	4.73033e-116
Stau1	35.95	36.33	34.73	21.15	19.77	20.41	1.20625	1.40197e-104
Stip1	93.95	98.86	96.67	39.74	40.82	40.76	1.65328	4.75062e-252
Daam1	10.83	11.73	11.76	5.44	5.84	5.71	1.41953	4.19145e-90
Samd9l	88.52	96.48	90.49	10.11	11.34	9.98	3.53823	0
Stxbp1	15.65	15.37	15.26	5.08	4.99	5.38	1.9871	3.9689e-139
Stxbp3	55.74	59.31	55.8	25.39	24.08	22.11	1.6553	8.87933e-166
Ido2	0.17	0.2	0.19	0.04	0	0	4.2984	0.00084902
Dtx3l	67.18	71.13	63.79	7.46	7.55	7.48	3.57484	0
Surf4	187.5	199.25	196.96	115.6	113.22	113.47	1.18094	5.14407e-221
Trim30d	57.49	60.19	58.81	4.22	4.55	4.33	4.16451	0
Hsh2d	0.97	0.66	0.31	0.05	0.05	0.05	4.05884	0.000181963
Sectm1a	0.23	0.07	0.04	0	0	0	4.4268	0.0206139
Il23r	1.32	1.31	1.35	0	0	0	8.65729	3.30763e-12
Syk	272.81	271.33	268.02	90.73	93.12	95.87	1.9479	0
Sdc4	74.09	72.29	72.47	8.42	8.22	7.49	3.58146	0
Zfp658	5.8	5.86	5.91	0.99	0.91	1.29	2.8874	3.78051e-78
Zfp719	3.45	4.01	3.8	1.36	1.42	1.26	1.9037	1.40364e-45
Tent4a	22.5	23.03	21.28	4.46	4.77	4.84	2.64941	1.61711e-263
Slc30a6	14.31	14.33	14.02	7.39	7.52	7.5	1.34108	4.90844e-43
Pamr1	0.18	0.26	0.2	0.06	0.02	0.02	3.06921	0.00110159
Lacc1	179.48	177.54	183.26	30.59	30.83	31.82	2.94733	0
D130040H23Rik	0.64	0.56	1.02	0.47	0.37	0.34	1.28536	0.0093206
Lrrc25	225.63	224.17	226.12	97.76	91.98	97.27	1.62378	9.4936e-275
Nrg1	0.12	0.24	0.26	0.03	0.05	0.08	1.71187	0.00225149
Ncoa7	10.14	11.09	11.33	4.66	5.23	5.18	1.21631	2.86774e-48
Tifa	47.31	49.82	47.74	28.54	28.03	28.47	1.16611	5.75155e-90
Plekhh1	0.14	0.15	0.16	0.02	0.08	0.05	2.09875	0.00108336
Clrn3	0.71	0.59	0.57	0	0.02	0	7.04231	3.21846e-08
Gsap	47.55	52.68	51.69	8.65	8.91	8.08	2.95146	0
Zswim4	9.96	8.72	10.11	5.45	4.85	5.38	1.28169	5.44129e-46
Tent5a	37.3	38.6	37.46	13.01	14.22	12.45	1.92138	1.98807e-287
Slc39a14	14.51	13.75	14.14	3.24	3.57	3.55	2.43821	9.10223e-205
Il20rb	9.72	10.02	9.52	1.04	0.82	0.79	3.86548	5.22812e-112
Tapbpl	32.37	33.18	29.98	6.5	5.33	5.73	2.80164	7.33491e-206
Rassf4	284.65	300.08	281.52	26.08	27.59	25.97	3.85131	0
Depp1	0.24	0.23	0.42	0.05	0.14	0	2.64297	0.0254003
Tagln2	622.98	623.32	636.2	318.07	300.35	289.4	1.44249	0
Tank	129.77	142.7	141.64	23.56	23.09	20.57	3.0049	0
Tap1	202.76	194.21	193.38	12.13	11.11	11.35	4.49669	0
Tap2	125.91	120.53	119.08	17.25	17.97	16.66	3.2173	0
Tapbp	436.94	408.07	411.83	98.57	84.45	92.24	2.59263	0
Tbrg1	49.34	50.98	54.24	32.69	32.12	30.37	1.09207	1.44911e-63
Tbx3	0.4	0.41	0.35	0.16	0.13	0.18	1.71896	3.1152e-05
Tcea1	56.43	61.77	60.29	29.22	30.39	28.12	1.42584	5.89087e-152
Larp1b	9.65	10.21	9.1	4.52	4.9	4.86	1.40122	1.31346e-30
Sox30	0.09	0.12	0.06	0.03	0	0	3.87254	0.0234612
Tcf4	14.33	12.38	14.04	5.88	6.29	6.11	1.36157	6.1448e-79
Tet2	7.8	8.51	8.47	3.52	4.24	4.36	1.43948	5.25158e-77
Ago3	8.19	9.16	9.71	3.85	4.24	4.04	1.36374	1.61356e-101
Zeb1	3.89	4.12	4.19	0.46	0.71	0.63	3.13525	5.77953e-93
Tfec	45.03	47.65	42.37	11.28	11.51	12.2	2.32417	1.39327e-193
Tut7	17.75	18.91	17.86	11.63	12.38	12.21	1.0104	1.08199e-69
Fnbp1l	29.62	32.75	30.98	3.22	3.97	3.45	3.54009	0
Tcof1	20.74	18.59	20.37	10.97	10.52	10.39	1.31389	6.28228e-93
Spata5l1	9.85	9.75	9.68	4.14	4.27	3.83	1.65717	1.59035e-45
Tcp10b	1.81	1.31	1.34	0.03	0.17	0.06	4.49995	7.50994e-15
Cgas	6.32	6.84	7.2	2.54	2.91	3.17	1.64654	1.103e-49
Arid5a	5.73	4.76	4.88	1.11	1.56	1.41	2.31829	6.33119e-74
Mob3b	7.66	7.08	7.8	2.68	2.76	2.08	1.63722	2.7025e-43
Fam20b	24.93	23.95	25.06	14.99	15.52	15.8	1.08233	8.9425e-82
Il1f9	16.53	21.84	16.88	1.58	1.3	1.86	3.93851	1.71792e-114
Csrnp1	6.01	5.59	5.27	2.87	2.53	2.07	1.55948	4.56175e-29
Rap1b	360.71	403.93	393.86	197.87	207.79	189.35	1.35821	1.45607e-192
Zbtb8b	6.18	4.46	4.65	0.76	0.95	0.72	3.06192	5.59472e-76
Mfsd6l	0.58	0.63	0.31	0.11	0.2	0.09	2.31687	0.000319871
Adgb	5.14	4.49	4.95	0.39	0.34	0.48	4.01446	2.92609e-110
Adgrg6	12.01	13.27	12.85	3.58	3.96	3.97	2.13614	4.6276e-189
Calhm6	95.18	79.01	78.39	1	1.15	0.48	6.96745	1.95353e-149
Socs2	1.4	1.18	0.94	0.88	0.66	0.64	1.14035	0.000530607
Rab21	63.32	63.74	59.87	33.31	35.04	31.43	1.30382	6.72811e-103
Rab3ip	7.53	6.72	6.92	2.15	2.04	2.14	2.13877	4.43741e-57
Aftph	42.85	48.83	43.51	20.37	19.56	18.55	1.61567	1.49226e-158
Phlda1	15.43	13.04	15.18	3.62	2.68	2.76	2.6654	5.27547e-88
Tdg	18.64	19.03	20.03	11.67	12.02	11.8	1.10294	2.36308e-55
Tdgf1	0.09	0.06	0.15	0	0	0	4.56682	0.01164
Adamts2	0.32	0.28	0.57	0.2	0.25	0.28	1.11987	0.00095442
Tead3	0.38	0.54	0.76	0.26	0.43	0.36	1.05471	0.0257388
Nlrp3	113.63	109.01	109.4	3.29	3.45	3.23	5.4543	0
Kdm6b	4.62	3.86	3.87	2.49	2.25	2.11	1.25812	9.13743e-31
Nlgn2	5.13	4.43	4.85	1.46	1.43	1.45	2.14346	1.28777e-69
Camta2	50.88	48.28	46.82	29.1	29.19	30.42	1.1232	3.67364e-111
Heatr6	14.78	13.1	13.79	5.94	6.05	6.25	1.60054	4.92444e-113
Trim25	73.95	68.9	66.15	24.46	26.56	26.47	1.83936	2.18854e-266
Xylt2	43.81	38.17	42.4	16.89	15.67	15.75	1.75833	4.53498e-175
Arl5c	15.53	16.25	16.85	4.46	3.79	3.98	2.37206	4.87514e-73
Cd300e	2.24	3.19	3.51	0.19	0.29	0.22	4.06774	5.51101e-30
Rhbdf2	71.16	64.56	67.89	18.1	16.81	17.95	2.35255	0
Cybc1	52.54	55	53.75	32.58	31.33	31.25	1.14999	3.42843e-102
Ubxn2a	13.82	16.19	15.44	6.38	6.78	7	1.54041	2.9332e-85
Stxbp6	0.25	0.35	0.3	0.04	0.01	0.01	4.17692	1.89081e-07
Susd6	57.84	62.77	59.94	29.77	30.05	29.63	1.42016	1.49389e-218
Tfg	73.66	71.37	73.49	43.95	41.29	41.84	1.16709	1.04028e-108
Tgfb2	0.64	0.31	0.68	0.32	0.28	0.25	1.28932	0.000295196
Tgfbi	233.79	237.02	232.03	64.66	62.66	60.36	2.3064	0
Tgm2	239.1	228.23	232.4	113.82	106.65	106.6	1.50144	0
Phactr1	0.25	0.36	0.19	0.02	0.03	0.03	3.32959	7.16076e-07
Tgtp1	6.4	6.48	6.52	0.03	0	0	10.1657	4.42078e-17
Thbs1	185.51	177.84	185.27	41.97	37.55	39.42	2.61265	0
Thbs2	0.39	0.24	0.34	0.25	0.17	0.19	1.08649	0.00521645
Thbs4	0.87	1	0.84	0	0.02	0.02	6.62898	1.46857e-09
Timeless	2.65	2.18	1.99	1.42	1.29	1.19	1.21746	1.13426e-12
Timm17a	43.65	41.85	41.74	29.63	27.47	25.18	1.00643	1.95893e-28
Timp1	83.16	86.25	114.45	17.68	16.23	14.29	2.9332	2.13782e-69
Mier3	5.8	5.74	5.54	2.02	2.56	2.32	1.71071	1.49845e-57
Pxk	26.5	28.56	28.39	13.02	12.33	12.28	1.54839	2.56456e-115
Tjp1	1.02	1.36	1.43	0.55	0.51	0.54	1.66238	4.0068e-18
Slc4a7	6.87	7.04	6.4	3.78	4.51	4.19	1.12325	1.97638e-42
Ube2e2	6.88	6.27	6.47	2.15	2.28	1.9	2.01905	1.88345e-24
Tlr1	104.63	115.32	112.67	20.44	21.16	19.73	2.85373	0
Tlr6	23.31	27.34	24.86	10.34	10.77	10.22	1.64704	1.47354e-112
Cenpj	3.31	3.23	3.29	1.76	1.93	1.87	1.22092	2.07183e-21
Phf11a	59.4	61.83	63.28	1.73	1.55	1.38	5.70658	1.45236e-286
Phf11d	104.46	111.91	111.06	4.01	4.18	3.96	5.15589	0
Spata13	8.37	9.1	9.09	0.36	0.37	0.31	5.0321	2.6819e-212
Tnc	4.6	3.84	5.14	2.98	2.5	2.51	1.23446	1.26674e-26
Tnf	1662.41	1740	1761.38	5.81	5.8	4.64	8.70499	0
Tnfaip2	543.09	542.56	541.32	129.84	121.14	124.76	2.51663	0
Tnfaip3	179.1	187.01	189.01	21.97	24.14	23.3	3.41054	0
Tnfrsf1b	1034.23	1008.3	999.65	310.4	310.97	320.09	2.09852	0
Cd40	423.35	417.06	407.6	0.54	0.64	0.72	9.74996	0
Tnfrsf8	0.85	0.69	0.46	0.15	0.49	0.31	1.45173	0.0143918
Tnfrsf9	0.31	0.31	0.23	0.06	0.03	0.03	3.29947	0.00113988
Tnfsf11	0.18	0.16	0.1	0	0.03	0.05	2.89099	0.0253068
Cd70	0.16	0.08	0.4	0	0	0	4.24202	0.0321994
Tnfsf8	0.16	0.26	0.13	0.03	0	0	4.67941	0.00203743
Tnfsf9	41.13	35.83	39.03	1.22	0.93	0.67	5.9304	9.71037e-149
Top1	49.32	53.46	52.65	30.07	30.02	27.72	1.22848	5.55795e-131
Tpbg	0.96	0.68	0.81	0.16	0.19	0.25	2.41894	9.52119e-11
Tpst1	38.43	35.42	37.66	5.68	5.47	4.76	3.23774	1.59895e-282
Traf1	125.83	128.59	128.4	0.97	0.75	0.73	7.52048	0
Traf2	16.47	16.46	16.97	5.54	4.8	4.99	2.09962	1.03772e-128
Traf5	22.87	24.03	24.39	7.07	6.12	6.72	2.23888	7.95414e-136
Tnfsf10	11.46	11.67	10.65	0.05	0.01	0.04	8.92379	5.07615e-66
Trex1	275.5	256.03	261.36	15.05	14.39	15.2	4.53295	0
Trpc1	0.05	0.03	0.03	0	0	0	4.05762	0.045486
Trpc3	0.3	0.25	0.34	0.08	0.02	0.04	3.22266	7.23851e-06
Psmd3	56.5	51.05	52.68	37.15	32.81	34.34	1.01818	2.82755e-58
Tubb4a	1.11	1.26	1.13	0.42	0.29	0.24	2.27699	3.44682e-09
Twist1	0.97	0.89	0.63	0.44	0.48	0.6	1.09912	0.0217137
Tnfsf4	2.79	2.84	2.51	0.04	0	0.11	6.15147	2.91674e-15
Txn1	741.27	781.22	828.55	474.82	452.04	452.37	1.15107	7.88433e-176
Cmpk2	1369.19	1297.76	1260.63	2.82	3.44	2.94	9.14777	0
Ubc	1308.94	1249.33	1223.83	779.52	720.54	777.87	1.13158	1.77597e-148
Ube2m	157.19	144.45	150.78	84.43	83.84	82.6	1.28511	7.85653e-110
Ube2e1	41.84	44.88	42.78	26.9	28.44	28.05	1.02799	5.14311e-45
Usp12	31.44	32.38	30.24	19.59	19.67	19.71	1.07717	6.39462e-92
Sumo1	66.93	71.05	66.77	44.79	42.13	38.42	1.0951	2.79584e-57
Ugcg	13.19	14.14	13.27	6.42	5.84	6.19	1.54944	3.71862e-80
Nr1h3	52.43	45.86	47.36	27.59	26.52	25.8	1.28862	2.41276e-78
Upp1	20.31	18.19	18.65	0.1	0.16	0.1	7.75621	3.38279e-43
Vasp	219.92	192.73	207.28	30.54	30.31	30.22	3.16626	0
Vcam1	41.81	40.43	40.62	0.9	1.07	1.07	5.73997	0
Vdac3	86.69	95.25	92.58	60.42	55.84	53.07	1.08805	1.06483e-74
Vegfc	4.95	5.2	6.24	3	2.96	3.35	1.21491	6.17537e-13
Apol9a	6.93	5.8	5.78	0.04	0.12	0.06	6.88696	4.1794e-24
Tmem184b	95.69	88.89	89.48	58.84	56.07	62.41	1.02585	7.67898e-85
Wars	44.31	45.92	45.85	18.84	18.28	18	1.67578	5.75802e-193
Pim3	7.57	7.11	9.14	4.04	2.73	3.01	1.68179	4.6971e-30
Rnd1	7.62	5.63	7.84	0.37	0.37	0.46	4.52555	5.06699e-67
Rmi2	0.26	0.27	0.3	0.18	0.15	0.19	1.08271	0.0384504
Wnt6	0.42	0.37	0.34	0	0.03	0	5.60935	4.48416e-05
Cldnd1	22.62	22.48	22.59	11.12	10.16	8.91	1.57125	1.2063e-72
Acat3	0.17	0.13	0.28	0.03	0	0.08	2.96586	0.0205966
D17Wsu92e	84.5	77.91	78.7	53.13	50.92	52.82	1.01966	4.2978e-103
Enpp4	6.69	5.94	6.6	0.18	0.29	0.15	5.3829	2.20742e-121
Clic5	5.34	5.64	5.6	0.15	0.04	0.07	6.39699	9.28295e-105
Treml4	8.45	10.2	9	2.48	2.24	2.22	2.38851	5.33385e-50
Rbbp8	8.33	9.04	9	4.04	4.74	3.97	1.46701	8.83792e-49
Fhod3	0.23	0.23	0.16	0.03	0.07	0.06	2.41434	2.85272e-05
Gm4841	1.33	1.3	1.8	0	0	0.04	7.14951	3.90679e-11
Alpk2	1.18	1.03	1.21	0.01	0.02	0.01	7.18499	1.96449e-21
Pla2g16	19.2	17.45	17.36	1.98	1.96	2.37	3.48202	6.93031e-104
Cbwd1	4.73	5.36	6.15	3.15	2.69	1.93	1.44998	4.29058e-15
Glis3	0.56	0.51	0.52	0.3	0.4	0.39	1.13139	1.44657e-05
Atrnl1	2.94	2.74	3.01	1.76	1.88	1.77	1.09041	3.07007e-20
Smg7	16.37	16.12	16.82	9.26	10.06	10.2	1.14934	2.69053e-79
Nmnat2	0.31	0.27	0.28	0.07	0.12	0.11	1.95373	0.000228352
Ifi207	136.89	148.19	145.47	77.28	82.35	84.75	1.22128	6.4181e-155
Ifi205	901.93	914.33	886.36	0.36	0.49	0.43	11.4852	0
Trim26	26.6	26.34	25.8	13.26	14.02	12.75	1.38141	5.73331e-102
Ppp2r5a	99.79	100.75	95.28	27.02	27.83	25.58	2.2821	0
Kcnq5	0.16	0.09	0.13	0.07	0.06	0.07	1.3276	0.030455
Zfp36	140.77	127.47	130.3	84.76	82.96	85.55	1.04952	2.01979e-93
Ccnyl1	13.33	13.75	13.87	6.04	5.88	6.4	1.52048	2.82332e-63
Gpr55	0.42	0.3	0.28	0.09	0.1	0.17	1.90859	0.00409089
Ppip5k2	13.89	14.95	15.49	6.53	7.16	6.76	1.52395	2.41495e-112
Zcchc2	37.9	37.54	34.71	15.51	16.15	16.89	1.58422	2.71771e-184
Camsap1	6.63	6.34	6.15	3.42	3.61	3.36	1.22862	5.55708e-46
Slc2a6	216.08	200.32	209.67	10.28	9.98	10.24	4.75951	0
Gbgt1	25.02	22.61	25.93	2.22	1.68	2.69	3.9187	1.03814e-160
Slc25a25	13.22	13.37	12.29	8.06	7.72	7.65	1.13161	4.67349e-42
Ikzf1	36.11	36.49	35.1	17.02	17.64	18.55	1.4446	8.69205e-164
Zyx	322.48	277.3	303.77	108.66	98.8	102.18	1.95715	1.03494e-288
Pkp4	17.79	18.24	18.71	8.94	9.1	8.67	1.43007	3.53221e-110
Gca	12.32	13.42	11.6	2.99	3.34	3.18	2.37687	1.30991e-115
Zdhhc5	40.74	40.99	40.49	21.39	21.2	21.65	1.33436	2.60159e-177
Lrp4	3.87	3.59	3.89	1.79	1.7	1.66	1.62374	1.89797e-58
Smox	15.01	14.31	14.18	9.9	8.94	8.65	1.02558	2.31815e-25
D630003M21Rik	0.15	0.1	0.07	0.03	0.02	0	3.06356	0.0163139
Ncoa5	14.13	13.53	14.89	9.15	8.82	8.86	1.05303	1.87722e-40
Ythdf1	21.53	21.63	22.12	13.88	13.98	13.2	1.07186	1.6368e-60
Helz2	75.66	71.43	71.39	6.5	6.49	7.08	3.85692	0
4932438A13Rik	5.85	6.46	5.75	3.56	3.59	4.17	1.08332	1.33656e-49
Cdc14a	2.19	2.29	1.94	1.32	1.34	1.4	1.14163	4.61502e-11
Gbp5	596.98	652.92	628.65	0.21	0.27	0.21	11.81	0
Gbp7	91.66	95.29	90.73	1.2	1.22	1.08	6.71469	0
Ddx58	144.37	143.95	138.55	6.4	5.75	6.13	4.95236	0
Zbtb5	4.08	3.89	3.73	2.15	1.98	2	1.39375	2.66794e-29
Ecpas	33.79	38.57	36.45	20.41	21.65	20.8	1.17219	1.99014e-107
Prpf38a	19.56	19.39	20.02	7.05	7.7	6.84	1.84134	3.26651e-65
Kdm4a	31.24	31.3	31.57	12.82	12.74	12.55	1.7431	1.64743e-233
Nt5c1a	1.31	1.47	1.66	0.26	0.34	0.28	2.90285	6.72206e-39
Yrdc	10.99	12.45	11.77	7.74	6.82	5.44	1.20895	3.64396e-19
Zc3h12a	79.1	78.38	80.23	9.64	10.07	10.3	3.3874	0
Eva1b	25.92	23.04	24.75	2.35	1.96	2.06	3.93717	8.64568e-153
Themis2	115.26	102.41	97.38	38.38	39.16	38.91	1.83908	2.69227e-228
Pigv	4.95	5.02	5.01	3.63	3.44	3.3	1.03199	3.27075e-16
Asap3	0.48	0.44	0.3	0.14	0.11	0.18	1.93951	9.10699e-07
Ece1	3.69	3.35	3.62	1.13	1.39	1.22	1.9192	2.32457e-42
Sh2d5	0.28	0.33	0.42	0.26	0.22	0.11	1.19977	0.026762
Tnfrsf14	23.95	24.02	22.43	5.75	5.69	6.5	2.40059	7.53555e-102
Cox18	8.96	9.36	9.31	3.99	3.72	3.89	1.64493	3.18842e-24
Sdad1	5.16	5.6	5.5	3.39	3.41	3.46	1.07072	6.99499e-28
Plac8	1.62	1.01	0.62	0	0.48	0.2	2.67832	0.00264992
Oasl1	432.05	410.86	422.81	1.61	1.13	1.3	8.67569	0
Trafd1	150.87	146.7	144.11	55.77	52.47	54.31	1.84589	0
Naa25	30.05	31.23	31.04	6.45	6.31	5.95	2.56089	0
Pilra	147.39	149.95	153.45	8.33	8.45	8.22	4.57577	0
Micall2	23.54	23.31	24.58	4.25	4.09	4.35	2.88358	5.23651e-282
Gimap6	0.6	0.56	0.37	0.08	0	0	4.75154	0.000113973
Jazf1	0.99	1.18	1.16	0.38	0.67	0.33	1.68569	2.1223e-07
Creb5	7.65	7.84	8.43	2.15	2.24	1.81	2.28197	3.18313e-117
Mat2a	84.67	94.22	91.73	57.35	56.53	53.67	1.09352	3.96304e-110
Gxylt2	0.72	0.75	0.81	0.24	0.4	0.33	1.44781	0.00127133
Ppp4r2	34.64	38.55	35.12	16.96	18.87	16.11	1.45584	3.11265e-114
C1rl	2.43	2.76	2.75	1.11	0.95	1.04	1.75575	7.45495e-19
Stk38l	4.18	4.25	4.05	1.73	1.68	1.34	1.73986	3.68019e-35
Pla2g4c	0.34	0.17	0.12	0.14	0.03	0.1	1.47004	0.0387337
Arhgap35	5.08	4.84	5.58	3	3.17	3.57	1.07264	2.32893e-33
Ppm1n	0.76	0.39	0.54	0.03	0	0	5.84281	1.69072e-05
Zfp428	1.36	1.37	1.08	0.79	0.53	1.12	1.06563	0.0226145
Samd4b	28.27	27.28	28	16.59	17.19	18.29	1.08788	8.26699e-82
Ctu1	8.88	8.38	7.7	2.66	2.4	2.28	2.16514	2.22042e-56
Tmc3	1.17	1.05	1.4	0.16	0.22	0.18	3.09195	2.99826e-41
Pgap2	66.5	68.52	69.67	26.35	26.39	27.08	1.79781	8.28043e-231
Galnt18	0.87	0.73	0.75	0.29	0.2	0.16	2.31304	1.036e-07
Tmco3	44.43	44.1	42.37	15.74	14.49	14.93	1.94226	2.78231e-222
Ddx60	25.72	27.61	27.9	1.17	0.94	1.08	5.09637	0
Ccdc102a	0.31	0.68	0.51	0.28	0.25	0.36	1.1397	0.0319921
Atg4d	8.01	9.05	7.67	5.58	5.63	6.01	1.042	3.12327e-17
Parp3	12.41	10.19	11.34	5.73	4.84	5.4	1.50982	7.48515e-45
Ifi209	202.83	209.58	204.54	4.97	5.41	5.13	5.71725	0
Phf11b	306.33	322.58	320.66	11.51	9.12	8.65	5.39532	0
Phgdh	2.63	2.06	1.87	1.47	1.54	1.3	1.0028	0.000137562
Gbp9	35.58	35.38	36.77	1.35	1.32	1.23	5.10406	0
Nox1	0.16	0.07	0.18	0	0	0.02	4.45527	0.00454258
Lrp11	12.82	13.82	13.33	3.59	2.85	3.42	2.41418	8.02274e-129
Adamts14	0.87	0.76	1.09	0.61	0.57	0.57	1.03913	1.30782e-05
Slfn9	18.28	19.33	17.06	3.38	3.8	3.76	2.72444	1.55997e-280
Slfn10-ps	5.01	5.6	5.06	3.03	2.68	2.57	1.32764	6.73136e-26
Xcr1	0.2	0.08	0.05	0	0.01	0.03	3.50917	0.00336676
Gpr68	2.89	3.16	2.8	1.35	1.57	1.51	1.41405	3.82074e-16
Serpina3f	23.39	22.19	22.74	0	0	0	12.5975	8.49338e-26
Clec5a	35.14	38	37.71	8.38	9.23	9.43	2.44188	0
Macc1	0.23	0.31	0.16	0	0	0.02	5.84227	1.69105e-05
Klf6	114.36	121.16	116.13	60.69	66.52	63.59	1.2876	2.21845e-190
Ets2	32.89	34.21	33.63	6.21	6.07	6.16	2.85347	0
Fyb	130.81	124.45	129.08	50.94	58.48	61.04	1.48808	1.04451e-280
Gdf15	33.53	27.82	29.27	16.9	17.26	17.85	1.1845	4.67675e-30
Cdh24	0.28	0.36	0.43	0.26	0.15	0.17	1.27767	0.0252018
Setdb2	8.59	8.39	7.78	2.1	1.79	2.47	2.37488	1.65262e-71
Synb	0.02	0.1	0.08	0	0	0	4.56535	0.0129206
Insrr	0.06	0.05	0.12	0	0	0	5.4927	0.000352311
Katna1	22.39	22.57	21.51	12.61	12.92	11.79	1.21859	3.14793e-43
Abcc4	10	10.54	10.72	5.06	5.66	5.52	1.34569	5.33884e-74
Lynx1	0.39	0.6	0.62	0.36	0.3	0.28	1.17433	0.0014748
Aard	0.09	0.09	0.23	0	0	0	4.41272	0.0189235
Dnajb6	115.76	112.39	113.92	68.46	74.55	65.73	1.13531	1.01141e-118
Oas1g	66.14	71.34	70.63	2.58	2.42	2.12	5.27525	0
Oasl2	493.16	489.51	467.61	12.37	9.83	10.77	5.83569	0
Pde10a	0.3	0.31	0.28	0.06	0.06	0.07	2.64145	8.01765e-10
Adgrg7	0.2	0.19	0.21	0	0.02	0	5.0931	0.000397518
Mmp25	1.34	1.1	1.23	0	0.05	0.06	5.5598	1.48754e-17
Zfp811	7.49	7.81	7.01	0.05	0.2	0.1	6.6209	2.80923e-76
Grk1	0.23	0.25	0.31	0.19	0.16	0.13	1.10918	0.0035858
Gm4951	4.45	4.53	3.89	0	0	0	10.7265	8.01411e-19
F830016B08Rik	1.54	1.57	2.3	0.29	0.28	0.41	2.94509	2.1997e-24
Malt1	198.77	217.35	206.69	23.18	24.93	24.22	3.49231	0
Cdc42bpg	1.62	1.61	1.52	0.87	0.89	0.93	1.26187	2.89264e-14
Peli3	2.27	2.22	2.02	1.41	1.32	1.06	1.17212	1.25743e-10
Sh3bp5	90.66	88.16	92.17	9.96	9.56	9.11	3.64063	0
Spry1	0.82	0.89	0.87	0.12	0.03	0.08	3.84927	3.40557e-10
Ccnj	3.77	3.91	3.7	1.81	1.43	1.42	1.69496	2.8692e-30
Mcmdc2	0.69	0.5	0.53	0.2	0.69	0.32	1.17553	0.00544528
Tor1aip2	140.06	153.29	143	40.05	40.17	38.85	2.19434	0
Tlk2	20.3	20.85	21.68	8.43	9.04	8.1	1.68117	4.54823e-121
Tlr2	324.15	333.26	326.36	7.46	6.48	6.07	6.021	0
Adamts4	1.8	1.52	1.64	0.3	0.25	0.29	2.98014	1.3455e-26
Usp18	234.7	238.71	228.81	1.39	1.07	1.34	7.92632	0
Ralgps1	2.28	2.04	2.08	1.55	1.38	1.28	1.01026	6.97259e-13
Cers6	138.39	146.68	139.11	25.25	27.62	28.85	2.60941	0
Pde11a	0.24	0.28	0.2	0.01	0.02	0	5.14795	7.49179e-08
Lrrc4c	0.02	0.05	0.1	0	0.02	0.02	3.19122	0.0380025
Pglyrp3	0.14	0.29	0.24	0.02	0	0	5.03953	0.000529389
Mab21l3	0.39	0.35	0.29	0	0.07	0	4.39608	7.90889e-07
Pde5a	2.24	2.24	2.37	0.88	0.86	0.82	1.80482	8.45846e-36
Fbxl5	24.06	23.92	24.03	13.99	14.9	13.73	1.13994	4.01873e-64
Mfsd7a	48.28	48.59	45.39	6.88	6.96	7.52	3.11173	0
Elfn1	0.21	0.16	0.27	0.1	0.12	0.06	1.49696	0.0184849
Ppm1k	2.15	2.26	2.53	1.42	1.31	1.41	1.22486	3.47089e-17
Parp12	151.84	147.77	145.54	13.06	13.93	12.94	3.88205	0
Gp6	0.57	0.19	0.31	0	0	0.01	6.41734	9.35792e-07
Ppp6r1	91.85	89.07	88.11	45.81	43.99	44.32	1.4086	4.52941e-225
Mill2	2.73	2.31	2.63	1.7	1.33	1.68	1.01326	1.19664e-07
Trim30b	2.16	1.75	2.07	0.1	0.05	0.07	5.22356	2.04345e-24
Zc3h12c	17.87	19.78	19.23	1.95	2.1	2.07	3.62064	0
Tnfaip8l3	5.92	5.73	6.31	0.32	0.18	0.22	5.04687	1.71987e-58
Tmem266	0.03	0.12	0.06	0	0	0	4.05333	0.049379
Prss35	0.43	0.45	0.45	0.16	0.14	0.03	2.36028	4.58768e-06
Tarm1	425.2	433.04	428.66	0.27	0.9	0.59	9.99754	0
9930111J21Rik2	17.67	18.04	15.24	3.24	4.05	3.09	2.70143	1.43487e-118
Iqsec2	12.05	10.97	11.64	6.56	6.67	6.91	1.16754	2.45376e-58
Vps54	23.01	25.73	25.7	14.63	15.29	14.57	1.15717	2.65888e-82
Mllt6	28.69	28.07	26.54	5.52	5.76	6.16	2.67009	0
Klhl8	2.01	1.93	2.15	1.24	1.1	0.99	1.27554	5.48075e-10
Oas3	130.49	124.2	122.56	9.37	8.83	8.61	4.2209	0
Oas2	81.89	81.28	76.73	3.32	3.21	3.49	5.00922	0
Oas1h	0.43	0.14	0.24	0.05	0.05	0.1	2.47801	0.0408845
Oas1a	290.61	291.35	279.55	26.06	24.94	23.23	3.95579	0
Il27	169.94	163.77	175.48	0.84	0.4	0.24	8.62302	1.34045e-173
Cables2	8.83	8.99	8.69	5.48	5.07	5.7	1.11404	2.48561e-27
Nod2	12.4	12.33	12.58	0.85	0.77	0.74	4.384	1.58814e-265
Olfr110	1.41	1.56	1.19	0.9	0.59	0.66	1.37115	0.00370237
Olfr1396	0.2	0.2	0.4	0	0	0	4.8291	0.00489193
Olfr99	1.29	1	0.93	0.29	0.63	0.29	1.79991	0.00518929
Olfr1033	6.43	7.69	7.35	3.63	3.94	3.76	1.31944	1.33764e-25
Olfr433	0.58	0.51	0.71	0	0	0	6.05431	2.3152e-05
Nav3	0.1	0.09	0.09	0.04	0.05	0.04	1.29359	0.0338507
Axl	67.58	65.48	73.29	20.96	18.95	17.13	2.25677	5.90867e-301
Clcn6	8.84	8.41	9.51	4.82	4.85	4.66	1.34534	2.02435e-60
Clcn7	238.77	233.41	234.66	98.71	98.45	103.07	1.63351	0
Mapkbp1	8.36	7.6	8.57	2.23	2.21	2.22	2.28234	2.0965e-156
Map2k1	124.71	121.1	124.36	39.84	39.21	38.11	2.05907	0
Map3k5	11.19	11.35	10.81	4.01	4.66	4.2	1.7775	2.75107e-111
Map3k8	17.29	17.55	17.33	7.38	7.39	8.3	1.59191	1.88352e-71
Mapk14	49.44	49.21	47.9	31.03	32.26	30.93	1.0463	5.39916e-102
Creb3l1	14.67	13.14	16.7	8.54	8.2	7.49	1.2756	2.83391e-35
Plod3	77.33	69.94	73.48	47.75	46.66	47.13	1.05291	1.35524e-104
Psma4	126.19	142.61	134.38	83.99	82.31	76.52	1.1189	2.86936e-82
Psma5	137.42	148.59	153.47	47.02	45.84	43.34	2.0765	4.1737e-285
Psma6	207.49	225.82	224.15	74.38	77.34	74.87	1.9165	1.24825e-288
Vnn3	18.31	18.23	19.12	0.26	0.16	0.3	6.65182	2.92561e-94
Ror2	0.29	0.3	0.36	0.14	0.21	0.16	1.26518	0.00888394
Slc7a11	137.48	149.75	144.31	5.97	6.08	6.57	4.94342	0
Abca13	0.08	0.05	0.05	0.01	0.02	0.01	2.26976	0.00106976
Ube2z	44.8	46.42	45.76	29.27	29.2	28.79	1.05554	1.29115e-114
Krt222	0.15	0.17	0.15	0	0	0.09	3.02361	0.00625053
Gphn	11.43	12.55	11.7	6.1	6.24	7.01	1.29767	2.39748e-47
Tmem229b	34.88	34.59	35.43	10.14	11.19	10.75	2.11102	4.87182e-285
Rnf31	31.49	28.38	27.65	9.23	8.2	8.58	2.1539	1.32163e-182
B3galt2	0	0.07	0.07	0	0	0.01	3.86323	0.0340413
Nlrc4	8.47	7.72	7.44	3.56	3.94	3.71	1.47678	5.45465e-48
Mgat4a	12.18	12.99	11.93	4.48	4.66	4.22	1.8809	2.96096e-168
Rtn4rl2	0.28	0.28	0.4	0.1	0.1	0.05	2.45186	0.0105881
Slc28a2	80.05	81.43	79.66	13.47	14.43	13.82	2.90393	0
Islr	0.86	0.76	0.87	0.42	0.33	0.46	1.43851	0.000571411
Golga3	16.68	15.94	16.12	7.37	8.51	8.16	1.33428	4.06775e-109
Orai2	37.92	37	37.93	4.49	3.8	4.2	3.5912	0
Clec4a1	61.8	68.29	65.74	20.97	19.21	20.54	2.08225	1.04346e-198
Ssc5d	0.66	0.45	0.55	0.16	0.17	0.08	2.41748	5.3381e-09
Klrk1	2.61	1.89	2.29	0	0.02	0	8.31477	1.66704e-11
Lpcat2	49.36	51.81	52.82	10.12	7.92	7.6	3.00456	9.94506e-111
Mon1b	12.76	11.89	11.51	7.53	6.97	7.03	1.15329	7.05587e-54
Jaml	0.17	0.12	0.15	0	0.02	0.03	3.56021	0.0120765
Aoah	48.44	49.49	49.6	7.38	6.7	6.18	2.98741	0
Bpifc	0.99	0.93	1.02	0	0.07	0	5.72581	5.61748e-10
BC048403	9.75	10.41	9.63	4.76	5.58	5.53	1.31081	2.11485e-39
Tmem132e	0.2	0.27	0.18	0	0	0	7.05605	1.01477e-07
Azi2	54.15	57.68	57.18	17.67	18.25	18.09	2.01748	2.83862e-293
Slamf1	3.13	2.97	4.24	0	0.05	0	9.00552	1.85505e-13
Ddx24	64.27	61.86	61.9	26.32	25.89	25.29	1.68363	5.66827e-241
Pla2g7	259.69	259.65	267.58	178.04	153.96	159.01	1.06711	1.25761e-107
Spib	0.31	0.4	0.45	0.1	0.12	0.04	2.54989	4.77802e-05
Slc25a10	17.74	16.61	17.94	11.02	10.43	11.92	1.05263	1.32289e-49
Yme1l1	30.38	32.47	31.19	19.03	21.18	18.9	1.076	1.3885e-82
Mrpl39	20.35	21.37	19.66	12.8	12.89	10.13	1.16099	1.18089e-32
Abcc5	75.31	73.17	69.29	37.06	39.68	41.22	1.34024	1.05479e-182
Timd4	0.35	0.14	0.31	0	0	0.07	4.8091	0.00133285
Slfn8	151.84	158.58	151.78	7.75	8.83	8.38	4.61099	0
Trp53i11	2.03	1.71	1.68	0.15	0.13	0.1	4.2661	2.32209e-25
Tmtc2	0.68	0.77	0.66	0.29	0.31	0.36	1.55448	8.21986e-09
Trim36	6.93	7.42	7.21	3.73	4.37	3.85	1.259	5.60591e-40
Serpinb1b	1.37	1.75	1.47	0.56	0.76	0.96	1.37679	7.07703e-05
Flnb	73.84	71.32	73.51	11.02	11.4	11.79	3.08336	0
Rabgap1l	3.26	3.43	3.34	2.19	2.33	2.28	1.49337	1.93689e-37
Hip1r	0.5	0.25	0.25	0.08	0.2	0.16	1.58057	0.00290406
Igfbp7	22.39	21.65	26.89	13.45	10.35	12.15	1.36374	3.66643e-29
Rnf11	36.52	40.32	38.13	24.79	25	25.09	1.01701	2.10219e-56
Clic4	442.52	429.55	429.56	115.85	118.36	120.47	2.28089	0
Slamf6	5.15	5.86	4.87	0.76	0.97	0.91	3.27428	4.90539e-68
Tor3a	207.62	205.76	204.63	31.28	30.32	31.64	3.13223	0
Pttg1	68.96	76.39	76.22	20.59	15.54	18.17	2.38486	2.97843e-125
Usp25	98.72	105.42	100.17	27.37	28.2	26.96	2.29549	0
Schip1	4.57	3.62	4.74	1.38	1.09	0.77	2.11598	1.51762e-19
Pik3cg	26.62	29.8	28.16	16.63	17.73	17.58	1.09997	4.61026e-102
Gimap9	0.49	0.8	0.62	0.18	0.13	0	3.01349	0.000195442
Trim12c	16.08	19.89	18.15	6.19	6.63	5.98	1.93017	1.8056e-112
Washc4	30.27	31.9	29.77	17.81	18.63	19.97	1.09671	3.14794e-91
A230050P20Rik	6.23	5.67	5.46	2.62	2.8	2.74	1.50136	2.28607e-26
Gpr141b	0.11	0.06	0.06	0	0.02	0	3.74841	0.0323507
Fndc3a	58.16	63.79	59.17	20.01	20.7	21.45	1.93094	0
Wdr59	5.03	4.95	5.28	2.68	2.67	2.8	1.30566	1.61704e-36
Dusp4	26.83	26.96	26.48	9.45	10.39	10.8	1.7897	1.0375e-119
Igf2bp2	40.7	40.67	38.22	25.46	26.76	24.58	1.04416	5.67934e-85
Tmem72	0.02	0.04	0.04	0	0	0	4.05102	0.0484707
Tmcc3	18.97	20.07	19.16	9.99	11.02	11.33	1.26548	1.24145e-92
Dsel	3.47	3.55	3.4	1.64	1.39	1.14	1.73411	2.63382e-39
Ism1	0.18	0.04	0.08	0	0	0	5.16018	0.00173505
A630001G21Rik	18.51	19.44	21.31	9.02	8.72	8.9	1.52536	4.61317e-54
Fndc9	0.78	0.54	0.41	0.13	0.1	0.26	2.20701	9.83909e-05
Fndc7	0.19	0.22	0.21	0.05	0.06	0.03	2.53465	8.55928e-05
Pik3r5	132.19	129.18	132.69	69.92	69.59	73.58	1.29274	7.91615e-227
Rasgef1b	99.56	103.03	95.05	16.88	16.32	15.81	3.00532	0
Bcorl1	4.15	4.03	4.16	2.24	2.75	3.07	1.01564	3.96931e-21
Cachd1	0.16	0.25	0.26	0.1	0.11	0.09	1.51718	0.00437122
Strip2	0.42	0.39	0.31	0.15	0.12	0.15	1.70512	3.94194e-05
Bend6	1.01	0.84	1.16	0.44	0.57	0.38	1.47932	0.000231302
Abi3bp	0.04	0.04	0.06	0.01	0	0	3.98323	0.0177573
Atad2b	6.36	6.65	6.43	3.95	4.21	4.38	1.14451	3.32548e-50
Samd5	0.49	0.53	0.54	0.27	0.33	0.3	1.21798	0.00795081
Amigo3	1.15	1.66	1.37	0.57	0.91	0.73	1.32137	7.63082e-06
Itgb8	2.02	2.5	2.31	0.07	0.07	0.11	5.1056	9.09251e-32
Wscd2	0.15	0.1	0.12	0.03	0.03	0.03	2.61385	0.00455443
Cyp4f39	3.54	3.35	2.53	2.23	1.95	1.91	1.02266	1.22115e-07
Tpm4	353.75	381.74	381.43	194.55	182.82	176.71	1.40938	1.00102e-236
Tnfsf15	53.79	56.46	58.19	0.14	0.06	0.07	9.73072	6.76857e-261
Tmem26	1.26	1.4	1.19	0.39	0.55	0.48	1.84423	1.58775e-16
Scimp	28.45	28.96	31.61	1.82	1.25	1.16	4.77966	1.11236e-126
Xaf1	92.07	92.78	82.55	2.47	3.19	3.22	5.45006	0
Slfn5	211.64	218.78	209.97	43.04	44.67	43.69	2.70503	0
Treml2	2.97	2.6	3.07	1.6	1.85	1.57	1.18666	2.18386e-16
Arhgef37	5.95	6.02	5.55	1.37	1.54	1.35	2.48927	2.7603e-107
Unc80	0.03	0.01	0.02	0	0	0	5.05872	0.00215375
Il19	0.29	0.17	0.29	0	0	0	4.94847	0.00307439
Ppp1r12b	18.9	18.29	19.44	6.34	5.57	6.07	2.06824	5.79656e-260
Fat4	0.12	0.12	0.12	0.02	0.03	0.05	2.45559	3.55534e-08
Fam102b	57.21	60.67	60.77	8.54	9.22	8.57	3.16927	0
Tmem67	12.8	12.64	11.82	3.21	3.11	3.02	2.37264	9.96809e-130
Shisa3	15.57	15.01	15.45	0	0	0.02	11.8533	5.63827e-23
Cxcl3	1331.02	1411.98	1475.42	0.19	0.19	0	13.8295	4.08351e-120
Ccdc63	0.53	0.55	0.57	0	0	0.03	6.16841	3.12548e-06
Thsd7a	0.05	0.1	0.07	0.05	0.04	0.02	1.39286	0.0318539
Htra4	1.38	1.1	0.97	0.27	0.32	0.5	2.06761	1.07931e-07
Piwil4	0.31	0.39	0.35	0.04	0.06	0.02	3.47977	1.19365e-05
Gmppb	13.73	13.62	13.26	6.01	7.14	6.49	1.44341	7.81965e-37
Morc3	27.8	30.62	29.65	15.25	15.2	16.12	1.3222	4.47865e-112
Gpr141	19.86	21.75	20.14	3.15	3.86	2.83	3.0617	1.33484e-230
Col27a1	2.34	2.41	2.46	0.25	0.25	0.25	3.55927	8.27987e-74
Txlnb	0.42	0.3	0.35	0.03	0.03	0.01	4.47987	7.62168e-09
Scarf1	31.13	27.52	30.26	5.81	5.92	5.34	2.77811	6.21013e-257
Kcnh4	0.09	0.07	0.1	0	0	0	5.41712	0.000459741
Milr1	91.92	96.66	94.5	30.01	27.5	27.22	2.11614	3.97641e-271
Slirp	79.43	62.18	83.3	36.09	34.14	30.89	1.46734	2.96137e-29
Tmem171	18.94	16.78	18.46	4.27	4.95	3.58	2.45423	1.47542e-75
Gm1604b	0.26	0.35	0.17	0	0	0	4.41979	0.0176553
A530032D15Rik	6.13	6	6.59	0.69	0.61	0.54	3.98813	1.03814e-44
Atp2b4	0.57	0.6	0.55	0.22	0.22	0.19	1.85914	1.76152e-13
Ifi211	669.77	677.08	648.36	16.37	17.01	15.43	5.75514	0
Xkr8	60.12	60.44	61.05	3.02	2.81	2.9	4.64908	0
Adgrf3	0.04	0.12	0.04	0	0	0	4.70621	0.0077942
Rnf225	3.83	4.2	4.43	0.11	0.02	0.07	6.38958	1.57634e-43
Ms4a14	12.59	11.84	11.65	5.88	6.03	5.63	1.4463	3.70849e-74
Glipr2	18.57	15.91	16.89	3.38	4.01	3.38	2.65158	2.05375e-109
Trim56	12.89	11.18	12.16	2.09	3.25	3.03	2.50663	4.33103e-100
Nxpe3	0.43	0.44	0.42	0.09	0.03	0.07	3.01201	1.64603e-07
Zhx2	3.37	3.35	3.08	1.63	1.4	1.35	1.57192	2.86677e-27
Opa3	18.75	19.15	18.81	12.15	12.24	12.6	1.01568	1.33743e-36
Tnip3	35.17	36.58	35.3	2.63	2.26	1.85	4.39408	0
Hnrnph3	15.84	15.25	14.75	8.38	8.18	8.69	1.29033	3.3057e-29
Gm5431	31.47	30.57	29.67	3.91	4.32	3.51	3.37192	0
Mfsd2b	0.28	0.22	0.31	0.09	0.18	0.09	1.62606	0.0141097
Acsl5	104.21	108.91	106	46.25	46.76	44.37	1.63945	0
AA467197	883.28	898.51	910.98	8.58	8.93	8.56	7.04355	0
I830077J02Rik	6.94	8.42	7.36	2.26	2.7	2.3	2.0412	3.98791e-22
Hdac1	40.63	39.13	41.57	21.16	20.89	20.01	1.36412	1.29828e-96
Whamm	13.52	12.67	12.08	3.66	3.16	3.63	2.27772	2.90985e-102
Gm1966	29.89	32.07	30.75	4.7	5.16	5.37	3.01351	0
Nlrc5	34.51	33.64	31.46	2.67	2.46	2.66	4.09019	0
Sp140	72.95	74.41	71.65	17.44	17.28	17.12	2.47532	0
Fcrlb	4.34	4.24	3.78	1.01	0.77	0.85	2.52516	1.29573e-22
Gpr31b	5.86	5.07	6.11	0.14	0.53	0.07	4.90446	1.4648e-22
Klri1	0.8	0.99	0.85	0	0	0	7.83275	7.83618e-10
Zdhhc18	77.45	71.78	75.48	38.08	37.06	36.51	1.47571	2.8468e-189
Txnrd1	416.79	439.16	418.25	141.42	143.5	134.34	2.00853	0
Ebi3	32.63	33.04	38.98	13.61	11.55	13.86	1.8009	1.7928e-67
Icosl	24.61	25.37	24.27	0.42	0.38	0.24	6.56004	8.41068e-199
Keap1	34.54	31.73	31.74	16.55	15.91	16.04	1.38941	3.26483e-114
Nckap1	3.77	4.65	4.81	3.28	2.44	2.75	1.05277	1.45566e-15
C1s1	3.83	3.22	3.6	1.74	2.06	1.7	1.36558	4.12901e-16
C1ra	9.26	8.36	9.29	2.92	2.77	2.7	2.07937	2.51245e-66
Myadm	207.01	210.86	203	108.28	111.83	108.31	1.32093	3.71282e-262
Slc7a8	248.6	246.45	247.78	79.45	74.9	79.43	2.05344	0
Rgs14	22.7	21.28	21.47	8.13	7.8	7.35	1.8908	2.51397e-109
Rnf24	3.59	3.62	3.41	0.97	1.13	0.98	2.2	1.15652e-59
Jpt2	23.3	24.5	24.05	14.85	15.09	15.26	1.06988	2.23722e-54
Pvr	15.87	17.6	16.83	6.28	6.82	6.68	1.74869	4.55935e-92
44450	34.06	35.77	33.44	15.63	17.29	17.2	1.43615	1.558e-158
Parp8	20.51	20.58	21.13	3.54	3.96	4.01	2.76613	5.94377e-225
Adgre4	0.82	0.9	0.73	0.07	0.03	0.03	4.62022	1.33934e-14
Fam3b	0.39	0.31	0.63	0	0	0	5.33275	0.00070096
Gramd1a	29.55	27.41	28.47	15.61	14.73	15.15	1.30704	1.64598e-84
Sco1	3.34	3.75	3.5	2.07	2.11	2.15	1.1495	2.23951e-18
Batf	56.69	51.22	52.62	7.04	4.82	5.05	3.62479	6.89408e-174
Psmd10	38.43	40.45	36.03	13.47	14.22	13.23	1.88195	1.5719e-105
Txnl1	39.3	40.39	42.82	27.26	25.49	24.78	1.06077	2.15284e-71
Stk39	2.03	1.55	2.56	0.92	0.8	0.59	1.91927	1.32007e-14
B4galt2	0.56	0.56	0.99	0.56	0.39	0.49	1.04706	0.0125625
Cd164	86.48	91.86	95.58	50.93	50.48	47.55	1.28059	1.99977e-159
Timm23	118.54	115.8	124.87	66.36	65.72	66.43	1.24065	5.25489e-116
Nono	118.97	117.31	116.43	73.74	76.74	74.16	1.05136	6.43942e-137
B3gnt2	65.5	65.01	65.98	33.44	32.13	31.11	1.42747	6.11437e-184
Col5a3	1.95	1.94	2.25	0.1	0.09	0.21	4.3434	5.5356e-60
Rfx5	4.62	5.02	4.62	2.2	1.8	1.94	1.63252	1.78425e-39
Diaph2	14.26	14.24	14.65	8.65	9.23	9.52	1.06538	8.68116e-83
Irf7	648.92	612.46	635.2	4.88	4.19	4.79	7.49149	0
Rasa4	112.2	107.67	106.03	45.35	42.33	44.74	1.70575	1.26745e-276
Ccrl2	418.88	438.21	424.69	31.35	30.15	32.59	4.11929	0
Pcdh7	16.77	16.93	16.24	3.5	3.78	3.18	2.59843	5.59567e-281
Elovl2	0.42	0.32	0.31	0.03	0.03	0.03	3.9568	1.10446e-07
Elp5	48.34	49.56	48.45	28.63	26.31	25.39	1.25689	1.20015e-64
Nme6	9.87	8.94	8.72	6.55	5.47	5.18	1.06307	1.29525e-09
Cacng6	0.04	0.09	0.08	0	0	0	4.05333	0.049379
Phc2	43.13	41.31	40.85	27.05	25.97	25.62	1.07587	7.93866e-75
Mtmr7	6.88	7.21	7.19	1.41	1.33	1.33	2.79327	1.36502e-82
Crlf3	34.45	37.01	36	17.08	17.03	16.73	1.25274	2.25483e-90
Irgm2	80.68	83.63	78.68	5.59	5.84	5.97	4.20847	0
Slc4a4	0.05	0.11	0.07	0.03	0.03	0.05	1.53386	0.0461407
Dnmt3l	5.76	6	6.11	0.4	0.12	0.63	4.51043	4.7532e-40
Asah2	4.56	4.58	4.79	2.58	2.98	3.54	1.02998	1.51539e-21
Il1f6	2.56	2.54	3.38	0	0	0	8.06674	1.79582e-10
Mefv	55.59	52.98	56.58	0.76	0.74	0.69	6.64005	0
Kalrn	0.55	0.54	0.42	0.15	0.2	0.23	1.91489	3.90269e-13
Syt7	0.49	0.42	0.45	0	0.02	0.01	6.07301	2.15082e-11
Ifi214	3.53	2.72	3.29	0	0	0	8.87051	8.1153e-13
Pilrb2	37.64	40.01	41.32	3.57	4.04	4.29	3.71069	3.99738e-206
Calcrl	30.55	34.92	32.78	5.93	6.65	6.29	2.78927	0
LOC546061	0.21	0.29	0.13	0.06	0.09	0.03	2.20407	0.033042
Pde3a	0.12	0.05	0.16	0.1	0.04	0.07	1.31695	0.0475679
Otud5	30.35	28.09	27.68	18.03	18.58	17.06	1.04735	9.2139e-69
I830127L07Rik	0.07	0.29	0.43	0	0	0	4.70028	0.0087993
Cyp26c1	0.21	0.09	0.16	0	0.04	0	4.09683	0.0132373
Prdx5	1020.65	1013.49	1074.07	242.44	235.55	230.71	2.49465	0
Plagl2	36.83	35.92	37.82	9.71	9.7	10.38	2.29889	0
Tyk2	32.51	30.67	30.33	18.15	18.03	18.63	1.17096	1.96788e-105
Parp14	285.75	299.3	277.99	12.12	13.04	12.24	4.9286	0
Gm6034	0.82	0.48	0.44	0.11	0	0.08	3.62442	3.41968e-05
Gbp3	356.61	371.65	363.22	3.49	3.46	3.04	7.18378	0
Fnbp4	18.76	18.81	18.84	11.29	12.7	12.74	1.01972	1.12865e-55
Camkk1	0.17	0.26	0.25	0.15	0.05	0.1	1.57493	0.0181648
Cxcl13	0.44	0.54	0.43	0.11	0.05	0.05	3.0916	0.00321773
Samhd1	323.86	317.18	301.2	65.26	67.55	67.07	2.62449	0
Lgals8	69.88	70.51	69.17	37.2	40.21	40.43	1.21835	2.74167e-133
Plek	611.64	701.37	681.52	85.95	89.33	88.6	3.32308	0
Rhog	351.51	335.02	346.62	188.92	179.37	185.67	1.28698	3.05354e-207
Extl1	0.8	0.74	1.13	0.39	0.5	0.39	1.3011	3.20844e-05
Ccl24	1.64	1.14	0.77	0	0	0.07	6.19684	3.22952e-06
Rassf1	18.32	20.49	19.62	12.13	12.49	12.45	1.05254	4.85918e-30
Nupr1	49.07	47.27	52.52	5.62	4.54	3.77	3.77364	2.30692e-113
Acpp	39.26	43.91	41.55	8.26	8.07	8.21	2.44817	0
Hsd17b12	108.5	114.47	111.68	63.89	64.66	61.8	1.21	2.29835e-145
Acot9	44.55	45.96	42.49	25.11	24.05	24.01	1.25846	4.59794e-77
Fzr1	16.76	14.05	14.89	9.97	9.61	8.91	1.08102	7.38254e-29
Adar	53.66	53.8	53.42	14.08	14.08	14.1	2.33633	0
Pfkp	50.27	50.05	47.69	29.89	30.29	30.93	1.04388	1.56295e-93
Tspan3	54.72	55.03	53.7	36.01	33.7	33.68	1.0558	1.45143e-68
Rrad	1.78	1.69	1.5	0.81	0.42	0.67	1.78655	1.19936e-06
Dnaja2	56.12	57.91	55.38	36.52	37.53	34.32	1.0468	3.79564e-92
Tbk1	40.13	40.63	39.4	23.48	24.7	22.16	1.17653	7.15025e-97
Ikbke	141.47	138.93	145.51	41.21	42.89	38.97	2.20066	0
Rgs17	0.07	0.03	0.08	0.01	0.01	0.03	2.2773	0.0149763
Rps6ka4	43.87	42.29	42.9	17.65	16.67	17.28	1.72464	3.14052e-204
Clec4e	1612.76	1869.3	1808.84	4.43	4.35	2.79	9.24166	0
Clec4n	39.04	45.67	42.43	20.12	17.21	15.59	1.65339	1.81585e-67
Gpr132	11.51	10.56	10.18	2.41	2.04	2.22	2.63926	6.64971e-90
Clcf1	7.34	6.09	6.39	2.69	2.63	2.71	1.69905	2.84743e-25
Brinp1	0.22	0.17	0.2	0.03	0.03	0.04	2.9352	0.000692527
Rabgef1	21.37	22.42	22.99	12.98	12.97	11.46	1.22654	1.65494e-58
Rnf14	33.27	38.25	39.93	16.96	21.49	20.58	1.31014	7.43789e-26
Mocs1	45.9	45.45	44.75	16.03	15.12	15.31	1.95346	3.03034e-226
Pf4	36.06	37.59	38.16	25.55	21.45	21.56	1.05759	1.71908e-17
C1qtnf1	1.38	1.21	1.31	0.88	0.68	0.75	1.1628	6.90385e-08
Mllt11	8.9	11.17	11.34	5.51	6.31	6.08	1.20054	1.54046e-21
Ube2l6	165.12	160.23	173.56	17.96	16.02	17.54	3.66584	0
Ly6i	9.32	9.7	10.25	0.34	0	0.07	6.55339	9.07987e-26
Bcam	1.24	1.67	1.09	0.54	0.39	0.42	1.97613	4.89787e-09
Ppbp	0.3	0.18	0.12	0	0.06	0	3.6127	0.0457988
Zmynd15	8.31	7.28	8.69	0.96	0.8	1	3.47601	7.17789e-96
Isg20	128.04	114.56	122.89	1.53	1.41	1.91	6.44108	0
Piwil2	0.87	0.82	0.83	0.28	0.31	0.35	1.81551	2.50867e-11
Tnip1	218.92	203.2	215.37	35.38	36.92	37.83	2.95117	0
Rsad2	1883.63	1860.38	1768.22	7.36	7.82	8	8.2985	0
Zbp1	291.98	294.85	295.1	3.75	2.31	1.96	7.61934	0
Pdcd1lg2	0.78	0.72	0.87	0.12	0.17	0.21	2.67025	2.37893e-11
Zbtb32	0.56	0.39	0.22	0.1	0.09	0.24	1.75065	0.0194538
Trem1	1.36	1.25	1.46	0.21	0.29	0.21	2.92292	4.27303e-18
Trem3	1.95	2.28	2.69	0.2	0.12	0.31	3.84641	3.76254e-11
Fam181b	0.23	0.16	0.23	0	0	0.07	3.63059	0.0103181
Crbn	14.53	16.21	14.77	8.59	9.64	9.3	1.1577	9.43534e-52
Fam13a	0.24	0.16	0.14	0.08	0.08	0.08	1.58034	0.0152341
Sqor	38.53	44.17	40.93	22.84	22.87	23.65	1.23502	7.9314e-63
Rrs1	35.38	31.07	32.11	11.22	12.59	11.34	1.8853	5.30175e-118
Nampt	206.99	220.08	213.24	51.49	53.97	52.51	2.42503	0
Rcl1	26.34	24.68	26.38	6.12	6.11	6.07	2.47353	1.29623e-142
Mkks	7.89	8.94	8.41	5.7	5.34	5.55	1.00425	1.28059e-22
Stard3	79.78	74.97	74.1	30.71	29.52	30.51	1.73268	4.4459e-205
Chst7	0.52	0.48	0.33	0.13	0.05	0.08	2.60556	0.000126666
Ms4a4b	0.8	0.59	0.69	0.1	0.05	0.05	3.784	5.94509e-05
Sap30	65.91	62.04	61.9	19.05	20.17	19.07	2.08943	4.33901e-160
Iigp1	26.14	25.24	25.23	0.02	0.04	0	10.7637	4.39396e-37
Acss2	9.15	8.93	8.4	3.3	2.91	2.66	1.98781	3.08838e-61
Cd274	488.49	499.07	478.25	37.48	38.06	40.12	4.06822	0
Kcnq4	0.04	0.06	0.06	0	0	0.02	3.74438	0.0320387
Ccdc194	0.13	0.14	0.06	0.03	0	0.01	3.331	0.00562911
C130026I21Rik	3.58	3.41	2.98	0.86	1.01	0.96	2.23633	2.93831e-19
Gm12185	1.36	1.34	1.44	0.36	0.28	0.37	2.46569	6.70507e-27
Tmem170b	14.14	15.68	15.01	8.07	9.17	8.23	1.22406	2.17283e-83
Majin	0.15	0.19	0.26	0	0.04	0.02	3.71071	0.00751677
Gm6377	16.66	17.54	17.9	1.78	2.01	2.01	3.56803	8.77772e-212
Ifi213	54.68	57.94	55.76	0.07	0.02	0.07	10.4529	4.58379e-80
Tmem200b	0.63	0.85	0.74	0.18	0.13	0.1	2.80009	1.24607e-07
Slc38a6	27.76	29.25	28.23	18.68	18.57	18.82	1.05548	2.57358e-74
BC147527	3.05	2.74	2.88	0.09	0.02	0	6.06401	3.71306e-18
Gbp10	0.28	0.34	0.32	0	0	0	7.10529	6.92993e-08
Zfp800	25.21	26.07	24.46	5.19	5.83	5.27	2.65249	0
Fam196a	0.41	0.44	0.39	0.05	0.03	0.04	3.87865	1.76341e-10
Fbxo39	0.11	0.1	0.07	0	0	0	4.25004	0.0277822
Gm6904	8.18	9.31	8.4	0.63	1.04	0.42	4.00087	2.83982e-34
Phf11c	3.02	4.19	2.9	0.39	0.44	0.16	3.7935	8.53978e-24
Serpina3i	0.53	0.31	0.24	0.03	0.03	0.08	3.23799	0.000442364
Heatr9	2.46	2.04	2.23	0	0	0	9.02343	2.68325e-13
LOC630751	0.76	1.04	0.72	0	0	0	6.86315	2.97481e-07
Gm12250	76.99	79.09	74.16	1.12	0.92	1.03	6.63173	0
Gm7160	1.92	2.4	2.1	0.63	0	0.16	3.39028	0.000170813
Aqp9	0.29	0.15	0.34	0.09	0.09	0.09	1.97411	0.00796632
Sav1	46.92	48.55	46.12	19.83	20.81	20.17	1.62009	1.70045e-167
St7	9.08	10.48	9.67	4.37	4.46	3.67	1.65921	3.0405e-40
Ptges	154.92	154.77	155.8	2.81	3	2.6	6.19441	0
Ms4a4c	152.54	164.98	161.84	0.28	0.2	0.22	9.82543	4.30444e-198
Ms4a8a	3.67	1.94	2.94	1.88	1.9	1.66	1.0333	0.00169593
Gpr85	22.1	23.74	23.09	1.58	1.7	1.54	4.2407	2.7604e-302
Nmi	49.58	50.03	49.66	6.14	5.76	4.7	3.55245	2.90583e-269
Pmepa1	3.03	3.17	3.46	1.44	1.18	1.04	1.81513	1.67626e-32
Slc15a3	990.98	927.88	944.24	407.3	393.76	404.93	1.64716	0
Tmem243	39.42	38.81	40.66	6.8	7.23	7.32	2.85689	2.54563e-134
Cxcl16	216.27	203.79	201.29	33.09	29.81	28.69	3.16469	0
Wfdc21	4.22	4.23	4.48	0	0	0	7.31394	1.94146e-08
Ifitm3	1294.33	1367.95	1415.08	147.79	126.71	126.22	3.70556	0
Eef1e1	26.79	28.87	29.78	13.31	13.16	11.7	1.54356	1.70877e-46
Grina	418.13	391.95	406.57	243.72	229.81	234.04	1.1796	6.56569e-186
Cd302	109.51	124.84	118.91	51.15	51.02	50.02	1.60428	6.6261e-166
Serpinb1a	0.78	1.17	1.08	0.7	0.39	0.62	1.23259	0.00526482
Tma16	83.54	95.73	86.68	6.9	8.02	7.2	3.65427	0
Tmem128	25.59	28.39	25.72	16.55	18.43	14.58	1.07107	8.56831e-22
Eid3	1.53	1.37	1.71	0.28	0.33	0.39	2.59672	4.79919e-08
Snw1	43.74	47.24	44.46	28.75	30.05	28	1.04123	4.38758e-68
Asf1a	4.7	4.95	5.11	2.25	2.96	2.49	1.33924	4.69386e-16
Arrdc4	24.17	24.84	24.42	13.07	13.34	13.77	1.10592	1.27463e-62
Magohb	10.07	10.02	11.83	3.13	2.98	2.88	2.17564	6.77892e-22
Rwdd1	60.05	68.97	66.14	39.93	39.2	34.29	1.16618	2.93451e-52
Gm7609	1.36	0.73	0.74	0	0.08	0	5.821	3.26922e-10
Sppl2a	101.85	110.38	104.1	33.94	34.02	33.27	1.98326	0
Mthfd2l	2.58	2.87	2.72	0.94	0.92	1.12	1.83387	1.71163e-15
Hmcn2	0.1	0.08	0.06	0.04	0.02	0.02	1.97801	0.000261556
Trim13	11.67	13.26	13.28	6.98	6.44	6.27	1.35497	2.14305e-28
66598	3.43	3.55	2.99	1.13	1.15	1.41	1.83052	4.08016e-13
Ms4a4d	0.29	0.54	0.21	0	0	0	5.89331	6.25923e-05
Lix1	0.23	0.24	0.2	0.02	0.09	0.06	2.56384	0.00156445
Tex12	0.83	0.24	0.47	0	0	0	4.95206	0.00344652
Msantd3	14.26	14.66	14.33	3.47	3.17	2.97	2.43198	1.70581e-83
Spryd7	64.48	75.2	69.51	22.99	23.42	21.29	2.05106	2.79646e-249
Ms4a4a	24.64	26.34	30.79	5.76	4.88	4.12	2.84913	7.33737e-85
Gm8369	0.37	0.41	0.46	0	0.04	0	5.09257	0.000401477
Pnp2	21.2	22.51	21.36	1.23	0.47	0.36	5.43669	8.7983e-31
Sbds	51.55	50.48	50.28	25.58	27.45	26.32	1.33364	5.09359e-89
Henmt1	0.2	0.2	0.24	0	0.03	0	4.67641	0.00197524
Lrrk2	7.19	7.42	7.61	2.54	2.7	2.8	1.85684	6.89464e-131
H60b	1.31	1.39	0.95	0.51	0.94	0.92	1.06024	0.0288042
Ifit3b	101.83	101.29	102.48	0.13	0.34	0.06	9.64907	4.57201e-163
Ifit1bl1	69.65	63.91	62.74	0.05	0	0.13	10.4578	6.42819e-80
H2-T-ps	4.83	4.29	3.84	2.49	2.71	2.51	1.07704	2.16381e-05
Trim5	3.24	4.04	4.11	1.77	1.79	2.73	1.27684	7.99787e-14
Gm8909	6.4	5.55	5.29	1.21	1.35	1.58	2.45567	4.61383e-35
Riok3	63.25	71.66	69.28	37.1	36.35	36.15	1.30942	6.43973e-152
Appbp2	11.69	11.93	13.42	7.06	7.95	7.57	1.11405	4.8342e-29
Chordc1	30.67	31.71	33.87	15.6	18.59	16.01	1.3375	1.69161e-70
Sh3d21	0.29	0.29	0.3	0.06	0.19	0.1	1.79177	0.0272579
Lap3	40.8	38.15	40.4	15.25	14.51	15.1	1.81124	3.1828e-161
Rbm7	81.69	81.04	79.14	35.92	33.72	35.03	1.60547	5.398e-184
Riox2	51.6	55.14	50.81	12.57	12.62	13.33	2.46144	1.44303e-267
Polr3d	12.98	11.38	10.57	7.45	6.97	6.44	1.14913	8.12315e-23
Pi4k2b	15.79	15.3	16.15	7.88	8.41	7.62	1.38583	2.78954e-68
D16Ertd472e	3.53	3.48	3.47	0.48	0.43	0.46	3.36139	1.85869e-97
Bfar	27.89	28.08	27.65	12.78	10.96	11.28	1.66384	4.10868e-126
Herc6	93.4	102.24	98.5	4.78	4.57	4.76	4.78874	0
Rnf141	25.34	24.5	23.16	14.54	13.88	14.97	1.07042	3.64647e-62
Parp10	43.58	42.48	43	5.07	5.31	5.28	3.4433	0
Mtdh	102.68	105.09	101.88	40.21	41.48	39.73	1.73544	0
Ccdc25	24.43	24.66	24	7.96	8.43	7.65	2.00334	3.80957e-127
Zcrb1	49.25	49.14	48.31	33.07	29.66	30.88	1.02	9.66601e-31
Utp11	41.65	44.28	48.49	30.27	24.26	25.6	1.15368	4.65557e-35
Srfbp1	15.85	15.82	18.41	10.08	9.65	9.22	1.18997	2.21637e-30
Rpf2	18.96	19.34	19.04	11.19	10.75	11.57	1.09509	1.88516e-26
Peli1	40.31	42.83	40.17	9.73	10.06	9.86	2.46202	0
Rnf213	200.27	196.26	195.23	7.96	9.2	9.32	4.89184	0
Ift22	27.72	28.39	30.33	18.91	19.2	16.06	1.05604	2.80217e-28
Inava	1.07	0.85	1.14	0.36	0.42	0.21	1.99592	5.86425e-09
Rffl	22.38	23.73	24.4	9.57	8.91	8.65	1.77168	7.18574e-147
Jam2	0.6	0.41	0.62	0.2	0.27	0.19	1.70341	1.37636e-06
Rab5if	142.56	135.3	144.79	95.89	90.08	86.93	1.01366	5.57164e-78
Ankrd33b	5.26	5.82	5.08	1.16	1.3	1.36	2.44703	3.81081e-92
Dusp28	7.64	7	6.57	3.23	3.06	2.99	1.58448	6.53016e-20
Ccdc50	22.61	23.48	22.87	13.53	15.07	14.26	1.09663	2.52954e-98
Agpat2	35.16	35.24	36.65	25.23	21.24	23.77	1.03059	9.80369e-39
Loxl4	0.15	0.13	0.15	0.07	0.03	0.06	1.78043	0.00689231
Fam174a	25.79	26.34	26.51	18.85	15.46	16.49	1.02854	3.55976e-38
Rnf149	278.85	283.15	269.92	177.2	167.49	161.13	1.12314	1.03315e-154
Slc25a37	42.13	42.02	43.38	8.4	7.99	8.13	2.78544	0
Samsn1	35.01	37.31	39.3	8.1	7.26	7.78	2.66642	2.5976e-209
Mgarp	0.15	0.05	0.15	0	0	0	4.05533	0.0480406
LOC677525	0.3	0.29	0.23	0	0	0.06	4.09472	0.0125574
Rtp4	216.69	228.8	227.76	4.63	4.56	4.58	6.01104	0
Dgat2	2.67	2.62	2.18	0.24	0.26	0.19	3.85672	3.27866e-27
Limd2	44.86	39.2	46.8	14.96	16.14	15.72	1.85843	8.88941e-121
Snx2	123.28	127.88	125.23	66.1	67.01	65.85	1.31799	4.46648e-197
Rmdn3	31.57	29.94	28.83	8.83	9.48	9.01	2.0948	1.11537e-155
Rab32	237.23	241.69	248.82	35.81	36.65	36.62	3.13571	0
Ppa1	24.23	22.4	25.76	8.12	7.46	7.11	2.06234	3.14685e-74
Plpp3	75.3	74.85	74.67	46.07	49.26	48.07	1.05179	2.0349e-120
Ube2f	75.33	79.37	79.54	34.49	38.08	34.08	1.51659	1.10904e-136
Kmt5a	138.2	134.46	134.7	77.41	79.9	76.97	1.21321	6.57508e-198
Tmem178	15.79	16.7	15.52	0.99	0.84	0.94	4.50924	4.89081e-121
Chac2	5.02	4.86	5.79	2.25	3.01	2.04	1.49436	8.16994e-12
Aen	13.97	12.28	13.41	9.03	8.08	8.78	1.02183	5.05925e-26
Pdzd2	0.13	0.13	0.15	0.01	0.01	0.02	3.84779	3.43046e-09
Apool	17.84	19.66	21.29	10.96	10.65	10.65	1.25286	1.55839e-30
Gtf2e2	12.6	13.73	15.23	9.33	8.34	8.07	1.06738	4.89259e-20
Inka1	1.39	1.5	1.75	0.72	1.12	0.97	1.10197	0.0123149
Denr	67.6	61.8	65.97	25.1	26.25	24.28	1.74636	1.51657e-145
Rpl24	679.73	647.48	697.7	377.45	386.96	386.61	1.1755	2.03245e-163
Rnaset2b	284.43	271.64	319.65	62.59	58.95	61.39	2.64024	0
Tmbim4	77.14	77.35	79.92	47.49	45.73	45.95	1.12321	6.08071e-54
Fam98b	26.14	28.49	27.25	13.48	14.43	12.61	1.411	3.29973e-66
Tmem86b	2.29	1.75	1.92	0.9	0.76	0.99	1.49331	6.50332e-06
Slc25a22	72.94	69.78	67.58	10.73	11.07	10.75	3.10835	0
Ddx39	28.2	29.46	32.08	15.55	14.8	15	1.38002	1.26089e-63
Mcoln2	77.18	83.3	81.1	15.1	16.33	13.54	2.82177	0
Fam114a1	11.81	11.7	11.34	5.71	6.73	6.09	1.31314	9.31017e-44
Fbxl15	4.04	4.54	4.52	2.25	2.75	3.45	1.0334	4.47344e-06
Mob1b	6.64	8.12	7.29	3.98	4.51	3.86	1.23824	1.30217e-26
Arel1	29.11	28.69	28.24	11.37	10.99	11.41	1.74592	3.1528e-232
Ciao2b	46.76	43.13	40.6	25.99	24.25	28.45	1.09185	2.29504e-22
Ecscr	1.24	2.32	2.03	1.09	1.51	0.9	1.06201	0.00521645
Col6a4	0.07	0.05	0.04	0	0.03	0.01	3.05654	0.0145286
Cgref1	0.98	0.9	1.11	0.51	0.44	0.8	1.15353	0.021503
Tab2	49.97	51.69	52.39	29.64	32.79	33.4	1.09046	4.46029e-99
Fndc1	0.8	1.13	1.58	0.58	0.59	0.48	1.49228	2.95433e-10
Trpm4	14.29	12.11	12.41	4.69	4.32	4.91	1.86367	1.35463e-94
Ifitm1	1.19	1.88	1.23	0.1	0.26	0.13	3.60185	0.000208467
1110032F04Rik	0.93	0.65	0.56	0	0	0.02	6.85878	9.73577e-08
Phtf2	5.77	6.31	5.58	4	4.04	3.33	1.07971	2.71613e-26
Ms4a6d	585.9	655.54	663.1	121.16	115.23	112.9	2.83655	0
Pdgfrl	0.32	0.35	0.31	0	0.08	0.12	2.70877	0.00760542
Zfand2b	20.4	22.99	21.26	15.39	12.07	12.99	1.06787	3.24784e-21
Rasl11a	2.77	4.03	3.54	1.12	1.76	1.36	1.66608	5.31294e-08
Mitd1	40.59	44.25	41.27	5.36	6.41	5.18	3.2114	4.18717e-193
Psmd11	72.8	71.56	70.76	37.89	38.59	39.61	1.22619	1.40504e-120
44260	130.48	133.05	128.05	40.93	39.1	38.52	2.07538	0
Ubr4	33.34	31.61	31.19	17.53	19.37	21.29	1.13466	4.30333e-34
1810022K09Rik	99.91	111.17	116.97	69.99	67.89	54.93	1.02712	3.62968e-24
Gsdmd	83.2	82.29	82.37	23.63	26.84	24.27	2.12525	2.09453e-273
Dyrk2	21.36	22.12	21.46	7.05	7.46	7.38	2.06517	1.10784e-236
Dtwd1	7.05	7.16	7.74	3.07	2.77	2.51	1.77425	4.68763e-22
Mcemp1	6.79	7.35	7.04	3.96	3.72	3.95	1.24877	5.878e-11
Svbp	22.2	19.69	22.94	11.43	10.7	10.38	1.36555	1.22164e-20
Plekha4	5.94	5.63	4.98	0.24	0.24	0.33	4.75514	1.00282e-66
1700012B09Rik	0.51	0.41	0.41	0	0	0	4.9497	0.00297656
Cdhr4	0.18	0.21	0.09	0.02	0	0.02	3.78313	0.00618536
Dennd6b	0.91	0.5	0.9	0.59	0.37	0.31	1.26821	6.84773e-05
Antxr1	3.1	3.56	4.02	1.27	1.33	1.18	1.90851	4.28927e-43
Capns2	0.57	0.76	0.57	0.06	0.12	0.26	2.48589	0.00476616
Bst2	673.2	622.11	616.37	60.54	55.65	58.69	3.81981	0
Rhou	4.5	4.35	4.18	2.15	2.41	1.8	1.44031	1.22656e-23
Slc52a3	0.19	0.19	0.19	0.11	0.07	0.05	1.77136	0.0382362
Trip13	9.29	9.16	9.27	2.85	2.72	2.95	2.10407	6.81579e-59
Fbxo7	15.6	14.56	14.54	8.54	6.79	8.4	1.30925	8.71281e-33
Leng1	6.71	8.28	7.55	4.09	4.4	3.97	1.25598	6.86864e-21
Bdh2	1.34	0.75	1.16	1.16	0.4	0.29	1.20226	0.0420714
Ms4a6b	17.82	17.65	17.47	5.75	4.51	5.3	2.1615	2.26257e-77
Dnah17	0.13	0.11	0.11	0.09	0.07	0.05	1.16272	0.00463989
Acot7	44.82	40.34	44.47	14.07	14.97	14.65	1.95927	2.18995e-129
Lysmd2	0.88	1.41	0.78	0.12	0.21	0.11	3.27548	4.77535e-06
Cysltr2	1.35	1.39	1.56	0.56	0.45	0.44	1.9245	4.66891e-08
Sash1	44.44	43.66	42.39	28.11	28.44	29.86	1.00127	6.13629e-107
Ifi35	163.2	166.22	163.62	12.87	11.24	10.57	4.21895	0
Abhd17c	35.64	35.63	36.13	13.04	13.59	13.72	1.81132	3.6354e-154
Tbc1d13	117.69	107.5	106.82	39.93	40.45	42.41	1.83049	1.95059e-282
Steap1	2.59	2.15	2.26	0.62	1.52	0.57	1.75572	4.09321e-06
Ttc9c	17.14	17.5	17.14	8.95	9.63	9.02	1.31973	3.05407e-74
Mier2	13	11.83	11.57	8.12	7.52	7.87	1.04242	4.13918e-28
Draxin	0.53	0.53	0.62	0	0	0.01	7.56161	1.59406e-09
Zdhhc2	0.74	1.08	1.1	0.11	0.07	0.17	3.46945	1.82302e-13
Slc25a33	2.58	2.78	2.94	1.94	1.1	1.36	1.31458	1.08992e-07
Fam241a	51.8	54.63	54.43	20.39	19.26	20.11	1.82211	4.09003e-157
Dcp2	11.47	12.29	11.49	4.33	4.81	4.41	1.78879	3.20954e-167
Dusp16	10.22	11.47	12.11	1.93	2.02	2.01	2.90736	4.19043e-197
Ankib1	13.32	13.32	13.47	7.59	8.33	7.7	1.17133	1.17383e-80
P2ry12	0.35	0.52	0.53	0.27	0.19	0.15	1.55414	0.00490979
Lrrc63	0.83	0.72	0.73	0.07	0.03	0.09	4.16276	1.08936e-08
Sh2d6	0.23	0.23	0.35	0.06	0.04	0.04	3.05035	0.0140256
Apobec4	0.12	0.19	0.08	0	0	0.04	3.60981	0.0459109
Mfap3l	9.47	10.28	9.97	4.5	4.83	4.55	1.50091	7.00511e-94
Arid5b	14.38	13.61	14.57	8.73	9.44	8.65	1.1053	4.05598e-70
Fmnl2	13.79	13.16	13.26	4.87	5.67	5.61	1.749	1.11813e-127
Flrt3	8.64	9.58	9.08	0.57	0.59	0.23	4.69385	1.73982e-49
Grap	1.83	2.03	2	0.91	0.93	1.04	1.41761	4.54663e-06
Arhgap42	0.3	0.22	0.2	0.15	0.19	0.13	1.0098	0.0272279
Clmp	72.47	74.64	72.72	5.12	4.12	4.28	4.27736	0
Ifih1	212.72	221.49	209.53	7.5	7.19	6.92	5.24686	0
Snx20	72.1	62.9	66.23	26.03	23.5	27.04	1.74736	9.14519e-128
Rbm43	30.42	30.97	30.43	15.3	16.04	13.65	1.42399	8.16517e-81
Pnpt1	44.81	42.39	41.83	13.12	12.66	12.29	2.16402	4.35168e-245
Arhgef3	21.28	21.99	21.92	8.07	7.97	7.63	1.91703	4.19353e-170
Dram1	102.39	106.97	105.22	38.66	40.43	40.17	1.79177	0
Osbpl3	20.64	21.84	21.63	3.36	3.46	3.46	3.03084	0
Susd2	6.65	6.23	5.76	0.09	0.06	0.04	7.0905	3.60055e-50
Nectin4	4.73	5.45	4.54	2.71	2.45	2.4	1.36377	1.5034e-24
Rnf180	5.23	5.58	5.87	3.72	3.65	3.46	1.03662	1.20284e-15
Lancl2	7.93	8.82	8.58	5.37	5.07	5.43	1.07867	4.78913e-30
Dpep3	0.61	0.53	0.82	0.36	0.32	0.33	1.36304	0.0116383
Apol9b	18.24	17.89	16.04	0.15	0.12	0.11	7.57798	2.38098e-52
Car13	125.42	133.22	128.11	18.47	16.92	17.76	3.2626	0
Endod1	14.95	14.46	13.82	8.89	8.58	9.16	1.09595	3.25376e-54
Rnf135	21.81	20.6	20.93	8.01	7.95	7.85	1.80859	1.33288e-86
Ppp2r2a	30.51	30.26	29.22	15.93	16.03	17.3	1.28844	5.28528e-103
Snx10	136.9	140.59	138.81	38.37	39.87	38.29	2.24625	0
Cnn3	9.93	8.83	11.38	6.28	6.33	4.19	1.23998	4.84875e-18
Slc39a4	1.21	1.61	1.54	0.31	0.13	0.1	3.43305	9.56783e-16
1810055G02Rik	7.23	7.2	8.48	4.58	3.93	3.25	1.36251	6.63429e-20
Rap2c	31.97	35.5	33.13	14.92	15.35	14.48	1.54586	9.20804e-152
Ogfr	82.11	76.2	74.61	17.57	18.41	17.02	2.53554	0
Ccdc71l	34.97	34.78	36.16	15.07	14.6	13.68	1.69411	2.49351e-212
Zfp558	10.63	11.06	11.95	1.23	1.22	1.17	3.60535	5.45117e-193
1600014C10Rik	24.27	24.09	23.38	4.53	4.03	4.37	2.88112	7.78447e-263
2200002D01Rik	0.93	2.94	3.59	1.22	0.87	1.51	1.38214	0.0302586
Palld	13.32	13.17	13.99	7.65	6.71	7.24	1.26855	8.74613e-65
Rab38	1.35	1.3	1.23	0.5	0.49	0.35	1.92151	3.96806e-06
Zfp131	13.23	14.12	13.69	5.99	6.94	6.32	1.47459	1.85001e-62
Slc16a10	75.52	82.19	75.73	27.03	32.93	30.94	1.73745	0
Wdr43	17.5	16.93	18.18	9.43	10.14	8.93	1.28728	6.86291e-69
Aldh1b1	47.13	40.72	41.87	14.9	13.57	15.61	1.95722	8.76734e-145
Tagap	49.28	44.29	47.96	3.53	3.4	3.29	4.20885	0
Naalad2	0.11	0.3	0.26	0.06	0	0.02	3.47485	0.000631555
Zup1	21.39	24.06	22.2	3.8	4.09	4.82	2.8965	4.17328e-180
Ttc39c	25.83	28.28	27.49	6.46	6.2	5.61	2.5581	2.40387e-194
Sass6	7.72	8.63	7.8	1.73	2.35	2.05	2.38686	5.73994e-97
Ttc19	4.22	4.51	4.98	2.25	2.66	2.03	1.33577	2.16251e-16
Pot1b	10.12	10.97	10.08	4.32	5.04	4.55	1.54742	2.21799e-60
44256	70.62	76.24	72.25	16.99	17.8	17.34	2.47421	0
Appl1	15.8	16.29	16.95	6.76	7.21	6.79	1.54423	5.31795e-154
Abracl	177.54	191.66	197.94	47.47	51.8	45.96	2.34789	6.07905e-285
Larp1	76.9	72.35	71.86	24.75	26.01	24.53	1.96479	0
Pear1	0.6	0.49	0.65	0.39	0.36	0.38	1.01865	0.00170276
Dcbld2	32.57	32.96	31.24	6.57	6.02	6.36	2.75367	0
Fam177a	43.38	42.94	43.62	16.28	17.03	15.68	1.6621	1.99373e-137
Msl3l2	2.27	2.14	2.47	1.6	1.39	1.52	1.00683	1.2517e-05
Ms4a6c	320.62	352.58	346.13	26.94	25.49	24.04	4.15497	0
Sult6b1	1.18	1.06	1.32	0.23	0.31	0.26	2.53723	9.64227e-10
Tubb2b	2.75	2.57	3.56	1.84	1.65	1.74	1.16512	2.66457e-07
Dmkn	1.19	0.97	1.73	0.75	0.52	0.43	1.56002	0.0265631
Psd	10.81	8.96	10.48	1.02	0.69	0.86	3.96718	1.50168e-91
Irak3	107.94	113.85	112.43	12.73	11.68	12.58	3.58759	0
Ift57	7.49	8.05	8.67	3.01	2.85	3.26	1.81048	3.51847e-45
Lyrm1	10.36	9.88	11.47	5.56	5.05	5.05	1.37915	4.87546e-17
Rap2b	66.69	64.13	65.28	38.47	37.63	36.47	1.20628	1.49043e-169
Hvcn1	498.68	506.01	511.49	332.82	315.76	332.04	1.02293	1.40526e-179
Zfp263	24.18	28.68	28.2	11.74	12.2	11.75	1.58605	1.02212e-105
Foxp4	37.54	35.95	36.69	5.04	4.75	4.75	3.32567	0
Uba7	69.72	66.51	63.98	7.17	6.12	7.1	3.69992	0
Cmtr1	33.94	34.51	33.19	9.46	9.86	10.12	2.19563	0
Fbxl22	0.2	0.31	0.14	0.09	0.04	0.05	2.29967	0.000995358
Stk40	23.19	21.55	22.91	7.22	6.5	6.77	2.13068	7.49516e-183
Perm1	5	4.93	4.21	2.06	2.68	2.51	1.42632	3.90658e-27
Gbe1	19.95	20.6	20.81	9.25	9.14	8.04	1.61732	6.40707e-100
Exoc3l4	5.22	4.81	5.23	1.07	0.97	0.95	2.7368	3.51854e-62
P2ry13	4.03	3.81	3.72	0.92	0.78	0.54	2.76407	3.47499e-37
Rnd3	18.48	19.4	17.97	2.34	2.26	2.2	3.44077	4.25965e-220
Dtx2	41.15	35.17	37.87	6.79	6.91	6.97	2.8642	3.72529e-275
Slx4ip	14.46	16.23	15.38	2.94	2.71	4.03	2.79749	1.86822e-211
Klrg2	0.47	0.4	0.26	0.15	0.18	0.15	1.60509	0.0109862
Chic2	12.32	12.65	12.71	7.16	7.21	6.82	1.23138	6.47809e-40
Rnf145	25.97	25.46	24.66	8.58	9.32	8.64	1.94028	2.7129e-177
4931428F04Rik	0.68	0.8	0.99	0.45	0.37	0.24	1.60169	1.33109e-06
Zfp819	0.19	0.22	0.24	0	0.02	0	5.04006	0.000493112
Pgs1	44.22	42.33	42.5	17.55	16.4	16.43	1.75895	1.66813e-165
Batf2	58.17	52.25	56.27	1.82	1.27	1.1	5.72221	5.02171e-273
Ifitm7	0.62	0.23	0.37	0	0	0	5.33731	0.000730995
Gvin1	97.59	109.29	100.83	8.04	7.62	8.42	4.08798	0
Mlkl	102.96	109.81	108.79	8.75	9.51	9.14	3.94934	0
Spsb1	4.19	4.26	5.09	2.36	2.3	2.27	1.36979	3.58767e-21
Stx11	20.22	19.23	18.91	3.66	3.8	4.39	2.78512	1.44178e-161
Trim14	53.73	52.74	52.9	21.27	20.57	20.39	1.75937	1.84489e-258
Ddit4	1.04	1	0.89	0.75	0.56	0.51	1.0774	0.0108718
Slamf8	128	123.48	119.81	25.59	24.15	26.17	2.69139	0
Rrp7a	73.12	68.31	72.36	43.38	42.47	42.87	1.13222	7.29686e-99
Rnase10	0.72	1.08	0.6	0	0	0	7.15583	5.9741e-08
Ccdc146	0.18	0.17	0.16	0	0	0.02	5.1448	0.000322907
Spaca6	7.96	7.47	6.61	0.4	0.6	0.59	4.12501	1.64912e-180
Rnf19b	65.55	60.05	64.6	22.83	21.73	22.15	1.91466	3.07468e-245
Etnk1	54.22	57.08	53.49	11.81	12.87	12.14	2.57176	0
Slamf7	422.24	434.7	427.27	110.39	124.86	132.37	2.17608	0
Paqr9	0.1	0.05	0.03	0	0	0	4.06213	0.0484331
Wnk2	1.43	1.26	1.02	0.31	0.39	0.35	2.29373	1.81833e-29
Chmp4b	288.69	247.71	272.9	145.97	143.61	138.94	1.31103	7.16925e-140
Metap1	23.05	25.47	24.88	13.97	14.22	12.77	1.24237	7.81539e-64
Rilpl1	8.71	7.29	7.96	4.95	5.22	5.23	1.0185	1.88939e-16
Idnk	19.71	18.99	19.9	5.28	7.39	7.6	1.92454	5.38893e-55
9130401M01Rik	20.88	19.76	21.98	13.15	12.61	11.75	1.12739	1.7114e-27
Rab11fip1	38.5	38.53	38.89	3.37	3.49	3.76	3.95478	0
Zfp821	4.7	4.27	4.27	3.02	2.38	2.63	1.0323	1.08632e-09
Gstt4	0.27	0.2	0.14	0	0	0	4.25192	0.0284574
Pcgf5	16.89	20.79	19.85	4.79	4.55	4.49	2.05193	5.78867e-108
Gbp8	0.91	0.74	0.56	0.14	0.12	0.1	3.28145	2.1772e-10
Rapgef2	29.49	27.92	27.74	3.67	3.63	3.81	3.26503	0
Gpsm2	27.35	27.56	26.65	10.76	10.17	9.9	1.78709	5.5061e-156
Coa5	105.94	107.07	103.78	40.25	39.8	39.43	1.81175	0
Adhfe1	5.44	5.89	6.41	0.91	0.51	0.64	3.49305	1.93215e-59
Plet1	5.33	5.12	5.03	0.26	0.16	0.3	4.8347	5.77832e-43
Mfsd2a	0.63	0.44	0.57	0.16	0.19	0.14	2.12922	0.000180688
Msi2	2.79	2.51	2.81	1.44	1.76	1.78	1.04943	6.80019e-16
Srxn1	337.65	364.3	337.08	167.41	159.43	161.99	1.4899	2.65693e-271
Trim12a	27.75	28.27	27.58	6.4	6.36	5.95	2.59435	8.86536e-145
Ppfia3	36.11	34.5	36.4	0.31	0.25	0.33	7.27338	1.18457e-241
Usp42	5.12	5.42	5.04	3.03	3.11	3.06	1.16824	1.21988e-31
Ifi27l2a	23.95	25.59	25.53	8.14	8.71	9.79	1.8439	6.17165e-21
Chst1	0.7	0.74	1.05	0.37	0.22	0.38	1.80606	9.42123e-06
Il33	0.32	0.34	0.75	0.05	0	0	5.34072	6.93863e-06
Heg1	3.19	3.25	3.59	2.04	1.86	2.12	1.13588	5.43732e-29
Nup210l	0.14	0.21	0.26	0.09	0.07	0.05	1.64972	0.00103971
Adgrf1	0.64	0.57	0.73	0.03	0.05	0.04	4.26485	2.37841e-13
Prelid2	3.85	2.87	3.56	2.29	1.57	2.1	1.15392	0.00193385
Ube2s	133.19	137.84	132.4	85.9	83.34	83.64	1.05393	2.04928e-83
Rdh12	1.05	1.25	1.43	0.18	0.33	0.33	2.5652	2.71813e-08
Ascc3	23.16	24.62	22.51	7.89	8.24	8.34	1.919	5.87581e-243
Ccdc88b	18.92	17.23	17.8	6.51	6.21	6.01	1.90188	1.49209e-164
Nudt17	0.41	0.48	0.46	0.05	0.09	0.08	2.6639	0.00360458
Mvp	103.71	98.35	100.68	48.91	49.36	48.42	1.44686	4.66226e-235
Adgra2	1.65	1.38	1.81	0.84	0.68	0.87	1.44942	2.33348e-15
Filip1l	37.77	40.23	40.58	6.73	5.83	5.99	3.08005	0
Rictor	4.55	4.95	4.7	3.06	3.02	3.08	1.0339	8.76235e-39
Zc3hav1	84.48	88.96	84.53	38.8	41.03	40.14	1.43108	2.17083e-240
Slc25a12	32.06	31.62	31.03	18.17	17.06	18.29	1.22754	6.28007e-88
Misp	0.96	0.67	0.86	0.02	0	0.02	6.11827	4.57503e-08
Chsy3	0.13	0.07	0.06	0	0.04	0.02	2.56841	0.0336222
Parp9	89.18	90.99	89.02	12.35	11.53	10.47	3.36852	0
Apobec3	46.62	45.07	42.79	10.79	10.47	10.35	2.38015	3.88027e-263
Pofut2	35.35	34.48	33.58	22.07	21.17	21.1	1.08177	1.84799e-62
Igsf6	368.89	390.59	395.02	106.54	111.5	107.43	2.22617	0
Lrfn1	0.2	0.35	0.32	0.16	0.19	0.14	1.68206	0.00518444
N4bp1	41.4	40.39	41.39	9.09	9.24	9.31	2.5654	0
Rnf34	24.73	24.77	23.43	14.17	12.84	12.74	1.26689	3.73999e-53
Clca3a2	0.67	1.18	1.09	0.42	0.61	0.4	1.54047	2.82154e-06
Nfkbiz	61.22	66.23	65.4	1.03	1.21	1.03	6.26585	0
Dhx58	110.53	107.31	110.39	8.42	7.67	7.2	4.21632	0
Ifitm2	416.73	439.07	462.23	234.64	208.26	225.73	1.33459	6.67894e-147
Slc16a3	48.8	44.28	44.01	19.73	19.91	18.2	1.63162	6.14317e-136
Hcar2	32.19	29.6	32.1	0.03	0.09	0.09	9.17241	2.34081e-61
Erap1	33.48	36.71	36.93	19.46	20.15	19.69	1.25924	6.24394e-121
Gpr84	254.22	234.48	243.4	1.1	0.62	0.52	8.75811	0
Syt13	0.28	0.3	0.38	0.11	0.14	0.05	2.12248	0.00016323
Rnf114	101.74	102.65	103.31	28.72	28.49	29.33	2.22981	0
Dnajb1	18.79	17.49	17.18	10.47	9.47	9.5	1.26387	1.68287e-57
Jdp2	12.43	12.43	11.48	5.18	4.27	3.61	1.88209	7.26935e-43
Cacng8	0.13	0.13	0.21	0	0	0	4.70466	0.00723668
Siglece	27.78	25.22	27.18	0.6	0.41	0.85	5.76978	2.12655e-167
Il23a	2.51	3.43	3.26	0	0	0	8.91213	6.18756e-13
Pik3ap1	292.08	280.9	279.62	113.47	119.01	117.07	1.68951	0
Cemip2	14.6	14.05	14.72	3.67	3.75	3.91	2.36322	5.59912e-257
Jam3	0.64	0.72	1.05	0.48	0.51	0.52	1.06593	0.0142476
Kremen1	15.83	14.18	14.46	5.1	4.03	4.67	2.11369	3.47599e-142
Hamp	5.18	6.11	6.43	0.22	0	0	6.57072	4.04751e-07
Pla1a	1.82	1.56	1.61	0.14	0.06	0.03	4.92446	3.87331e-15
Kars	59.51	59.33	59.26	30.14	29.04	29.31	1.40716	1.72847e-142
Klf7	7.96	8.81	8.02	4.59	4.39	4.71	1.28583	6.19149e-55
Glrx	174	168.86	175.78	41.08	43.61	40.98	2.4339	0
Clec2d	59.28	68.19	60.35	26.18	32.2	26.88	1.52596	4.80291e-73
Pcdhgb2	0.18	0.49	0.38	0.09	0.17	0.3	1.33142	0.00832781
Pcdhgb5	0.3	0.14	0.23	0.21	0.02	0.08	1.56776	0.0200412
Pcdhga3	0.14	0.21	0.18	0.1	0.09	0.08	1.42417	0.0219837
Lztfl1	17.63	19.12	19.08	4.28	4.53	3.9	2.46448	5.35041e-196
Pard3	0.41	0.4	0.26	0.25	0.23	0.21	1.0015	0.010711
Glp2r	0.09	0.15	0.08	0	0.01	0.03	3.9146	0.00389214
Trim6	1.35	1.5	1.06	0.75	0.85	0.51	1.23695	1.07988e-06
Trim9	0.18	0.1	0.18	0.03	0.05	0.04	2.42601	0.00104811
Trim34a	31.55	35.49	34.53	6.95	8.24	6.99	2.59994	1.16549e-233
Krt23	0.56	0.39	0.55	0.08	0.12	0	3.32147	0.00025482
Pi15	0.11	0.18	0.22	0.06	0.05	0.03	2.21917	0.000118841
Hmgn3	8.49	8.02	7.43	1.75	2.84	1.34	2.40599	1.13986e-22
Mtmr14	45.82	42.46	42.75	14.8	12.73	14.55	2.03976	1.33824e-175
Gtf2f1	52.64	52.03	47.67	28.07	29.91	28.59	1.21482	4.7472e-73
Lrrc59	140.32	133.49	134.37	62.43	59.88	62.34	1.54655	1.00702e-268
Kmo	0.16	0.12	0.21	0.02	0	0	4.67711	0.00199702
Slamf9	54.16	54.11	54.87	21.05	20.08	19.29	1.81821	6.97014e-119
Sh3bp4	4.83	4.62	5	1.15	1.16	1.25	2.36393	2.32705e-62
Phlpp1	11.37	10.62	10.38	4	4.21	4.36	1.77357	1.33251e-118
Pid1	110.29	111.38	109.83	21.21	23.47	20.11	2.75728	0
Znfx1	176.31	165.41	161.97	23.2	23.03	24.49	3.16713	0
Abtb2	3.8	3.76	3.79	0.64	0.55	0.65	3.03787	2.59839e-74
Usp53	3.18	3.61	3.32	1.03	1.25	1.08	2.02773	2.94138e-48
Adgrl2	14.75	14.19	14.47	5.21	5.09	5.25	1.8784	7.44861e-165
Sec24b	43.88	42.1	40.93	23.62	23.84	24.42	1.22181	7.27285e-134
Cept1	92.52	101.73	101.04	42.03	46.2	42.95	1.53572	1.82015e-156
Ifi44	52.57	53.89	53.28	0.02	0.02	0	12.357	7.78826e-33
Tiparp	27.8	29.15	27.77	14.38	15.12	13.78	1.37425	1.0017e-124

## Sheet: Negative FC
gene_symble	uninf_1_fpkm	uninf_2_fpkm	uninf_3_fpkm	infection_1_fpkm	infection_2_fpkm	infection_3_fpkm	log2(infection/uninfection)	Qvalue
Ldlrap1	19.26	18.23	20.31	65.17	62.36	63.37	-1.42294	1.85968e-142
Rsph3b	2.82	1.51	1.79	8.2	8.04	6.19	-1.49585	2.94965e-12
LOC100038947	2.55	2.52	2.48	11.73	10.85	9.77	-1.72449	4.836e-23
Gm2506	0.07	0.07	0.02	0.4	0.43	0.44	-2.85551	0.00518769
Tmem35b	8.75	8.3	8.71	25.72	23.28	22.48	-1.08754	3.04398e-19
Tceal7	0.54	0.93	0.6	17.41	16.25	16.29	-4.20996	1.04047e-44
Mfsd4b3	1.25	1.1	1.04	3.86	2.72	2.67	-1.07147	9.32793e-05
Gm15448	1.63	1.52	1.61	4.13	4.55	5.14	-1.16613	1.65434e-09
Gm3325	0.27	0.26	0.21	1.29	0.81	1.07	-1.8287	2.43688e-11
4930522L14Rik	0.74	0.77	0.77	2.8	3.3	2.84	-1.60501	5.68726e-12
Gm4131	0.2	0.17	0.12	2.01	1.62	2.2	-3.15977	6.48117e-14
Cd300ld4	0.15	0.58	0.21	0.93	1.23	1.47	-1.73981	0.0228696
Zmym6	0.65	0.82	0.92	3.95	4.12	4.36	-2.00559	2.80191e-36
Tmem64	1.58	1.77	1.62	5.97	6.05	5.64	-1.4234	1.73047e-32
Zfp967	0.3	1.03	1.23	4.09	3.03	5.73	-2.0279	0.0223838
Kifc1	0.88	1.16	1.38	5.21	6.01	5.41	-1.93182	1.15257e-22
Klhl3	0	0.02	0	0.42	0.46	0.3	-5.35845	8.73528e-05
Tpbgl	0.08	0.08	0.08	0.36	0.36	0.23	-1.66488	0.0192028
Micalcl	0.12	0.02	0.12	0.39	0.39	0.52	-1.88106	0.0092908
Rell1	3.15	3.3	3.17	18.19	19.46	18.53	-2.16182	3.05749e-113
N4bp2l1	0.6	0.71	0.68	10.66	9.39	10.15	-3.52311	4.26005e-56
Mapre3	3.5	3.03	3.71	9.05	10.6	9.83	-1.12107	1.11447e-14
Tbc1d14	5.24	5.17	4.75	14.61	14.64	14.96	-1.20209	2.00004e-51
Hscb	5.11	4.58	4.45	15.24	13.38	14.69	-1.21998	2.66627e-10
Zfp956	0.32	0.38	0.4	1.22	1.25	1.4	-1.42653	2.5273e-05
Slco2b1	0.01	0.07	0.06	2.82	2.81	3.05	-5.60857	3.13977e-30
Inpp5f	3.99	4.28	4.13	13.34	13.7	13.15	-1.31079	2.19515e-60
Hsd3b7	14.89	14.48	14.69	45.98	45.64	46.52	-1.24981	9.42316e-68
AI467606	4.61	4.81	4.67	19.53	17.98	18.52	-1.61594	2.47018e-48
Pwwp2b	7.46	7.87	7.48	40.46	36.44	41.04	-1.99615	5.5645e-132
Trim68	0.82	0.49	0.54	1.62	2.32	1.81	-1.2419	5.49435e-05
Numa1	7.51	6.78	7.13	20.34	21.03	21.99	-1.1548	3.57398e-80
AW146154	0.51	0.61	0.51	1.61	1.42	1.68	-1.13946	1.51174e-05
Arhgef18	1.67	1.25	1.63	6.05	5.92	5.61	-1.5436	2.64766e-37
Xndc1	0.73	0.49	0.56	1.86	2.02	2	-1.3226	1.35732e-07
Xylb	0.41	0.33	0.36	1.58	1.06	1.22	-1.46511	1.19058e-06
Rpp25	0	0.23	0.18	0.69	0.68	0.51	-1.79819	0.0320591
Gm30733	0.01	0	0	0.08	0.05	0.08	-3.5084	0.0387337
Gm13067	0.02	0.02	0	0.27	0.16	0.16	-3.46465	0.0107938
Gm33370	0.15	0.2	0.4	1.28	0.42	0.38	-1.85954	0.0304111
LOC102637947	0.29	0.29	0.3	1.73	1.01	2.52	-2.20165	0.0190628
Cd276	8.21	9.51	8.28	26.86	28.48	27.64	-1.2707	5.06845e-65
Cenpi	0.38	0.45	0.81	2.17	2.19	1.89	-1.76597	1.42085e-12
Cep57l1	0.5	0.49	0.63	2.32	2.05	2.18	-1.64619	4.3626e-08
Nt5dc3	3.4	3.26	3.32	8.78	10.03	10	-1.11015	3.99495e-38
Pnpo	3.89	3.9	3.47	11.79	13.07	12.33	-1.32531	1.83028e-25
Wdr7	4.25	3.82	3.88	16.04	17.13	17.13	-1.65628	4.25788e-126
Cyp27a1	1.19	1.19	1.11	7.28	6.52	6.47	-2.15441	8.29322e-28
Adcy3	0.66	0.82	0.73	3.14	2.85	2.9	-1.54723	1.20737e-18
Etv5	4.24	3.4	3.56	10.09	10.89	10.98	-1.10921	3.93415e-27
Sbk1	0.39	0.43	0.51	3.32	2.98	3.73	-2.50001	1.73206e-32
Zfp120	1.79	2.09	2.72	6.92	6.59	6.33	-1.18345	7.80211e-20
Dgkz	35.16	32.98	35.36	105.86	105.74	107.31	-1.28356	1.30162e-168
Sptssa	17.9	19.32	17.38	72.48	68.71	61.73	-1.50329	1.1652e-78
Tedc1	0.33	0.31	0.24	1.2	1.36	1.33	-1.75666	4.51362e-08
Fancm	0.4	0.39	0.41	0.95	1.12	1.12	-1.02198	8.72867e-07
Spata7	0.35	0.55	0.7	1.62	2.42	1.71	-1.46936	2.88717e-05
Adi1	4.12	4.58	4.08	24.74	24.13	24.42	-2.12543	3.92616e-76
Dnal1	0.26	0.15	0.23	0.66	0.75	0.69	-1.30573	3.30995e-05
Arrdc3	1.77	1.56	2.07	11.31	10.95	11.29	-2.22689	2.16591e-88
Gm37416	0.73	0.79	0.88	2.87	2.43	2.05	-1.23677	2.12133e-06
Gm40595	0.61	0.76	0.83	2.69	2.8	2.07	-1.40396	3.03241e-05
Gm41844	1.68	1.77	1.83	4.57	4.44	5.23	-1.04807	2.16249e-06
Gm42078	0.69	1.28	0.62	2.86	2.62	3.69	-1.47491	0.000861677
Cdk20	8.36	7.64	8.65	29.96	27.92	29.81	-1.49161	1.05992e-61
Rcbtb2	3.36	3.97	3.52	36.49	35.76	38.49	-2.94716	2.06361e-287
Slc38a1	4.5	4.59	4.78	12.9	13.26	13.54	-1.10605	1.90379e-62
Tigd5	0.09	0.23	0.28	0.59	0.49	0.57	-1.03212	0.00996822
Espl1	0.71	0.6	0.67	1.9	2.05	2.2	-1.23961	6.22818e-14
Slc45a4	2.48	2.47	2.61	16.66	15.94	16.34	-2.34485	9.73734e-149
Osbpl11	8.01	8.51	8.61	23.2	23.21	23.36	-1.01921	1.4065e-56
Rfc4	1.24	1.38	1.13	3.75	3.94	3.33	-1.16633	0.000103916
Srl	0.08	0.08	0.1	0.45	0.34	0.27	-1.67036	0.00475218
Rab31	13.3	14.58	13.34	56.61	60.11	57.85	-1.6786	9.67106e-189
Wdr90	0.07	0.15	0.07	0.93	0.87	0.98	-2.87086	3.09889e-16
Ift140	0.8	0.79	0.87	2.77	3.16	2.75	-1.49283	8.20042e-20
Vmac	0.38	0.56	0.63	2.67	2.85	2.97	-2.06832	1.93289e-12
Tcf19	0.52	0.43	0.47	2	1.85	1.98	-1.64648	1.10928e-05
Arap3	0.7	0.7	0.62	1.9	1.92	1.99	-1.1214	1.38255e-09
Kazald1	0.18	0.09	0.04	1.39	1.11	0.87	-2.8706	5.50803e-05
Lpxn	12.81	14.7	13.25	46.26	45.06	48.28	-1.38215	1.9245e-66
Wwp1	4.3	4.61	4.64	16.18	18.32	16.73	-1.51186	8.7008e-102
Rnh1	113.25	116.94	112.7	450.57	409.72	431.21	-1.53818	6.13396e-259
Bmyc	0.48	1.03	1.11	5.69	4.54	3.18	-1.98136	1.3197e-06
Mgat5	5.84	5.34	5.04	22.94	24.71	25.83	-1.79218	2.81327e-193
Ddb2	0.22	0.22	0.21	1.65	2.14	2.2	-2.98729	4.43515e-11
Cdc20	1.55	1.77	1.34	6.62	7.36	6.42	-1.7348	8.83286e-19
Cenpf	0.19	0.17	0.22	1.38	1.55	1.6	-2.61048	6.39731e-41
Ap1s2	9.08	10.24	8.96	37.75	38.87	37.47	-1.52368	7.39256e-104
Prkab2	0.8	0.8	0.82	2.61	2.56	2.63	-1.25277	1.42875e-13
Prkag2	0.76	1.09	1.11	13.17	12.87	13	-3.4246	2.25379e-119
Fam50a	18.46	20.12	19.05	52.58	52.2	51.31	-1.04733	1.73637e-43
Gm45951	0.88	0.8	0.72	2.28	2.52	2.44	-1.37408	1.24671e-09
LOC108167440	9.5	9.74	9.49	74	75.66	66.85	-2.59582	2.02756e-264
Gm46156	0.86	0.68	0.64	2.59	2.03	1.89	-1.19799	3.33163e-05
Gm46403	3.27	4.43	1.81	8.32	8.28	10.55	-1.13099	1.7741e-08
Gm46430	1.6	1.84	1.54	5.06	5.87	5.31	-1.31414	2.78178e-22
2900093K20Rik	0.1	0.15	0.1	0.54	0.68	0.5	-1.92922	0.0312983
Gm46735	0.18	0.15	0.15	0.65	0.43	0.71	-1.51068	0.00480822
Dnajc9	2.46	2.29	2.55	9.08	9.54	9.45	-1.55184	1.44949e-20
Card11	0.14	0.15	0.05	3.68	3.82	3.76	-4.62166	5.96498e-46
Sft2d2	7.49	7.25	7.84	19.71	20.27	20.39	-1.01232	2.19515e-60
Ston2	0.12	0.14	0.14	1.26	1.14	1.48	-2.88956	3.44707e-34
Jmjd1c	3.48	4.43	4.38	12.66	14.08	14.83	-1.34726	1.65001e-61
B4gat1	3.77	3.82	4.03	13.08	11.09	10.59	-1.18308	4.68958e-19
Nusap1	1.54	1.88	1.53	6.01	6.21	4.98	-1.3842	1.62706e-17
Cdca2	0.33	0.38	0.31	1.49	2.02	1.49	-1.98797	5.79555e-14
Nabp1	6.25	7.27	6.29	19.99	21.28	20.6	-1.17066	3.49492e-44
Inka2	0.11	0.14	0.17	0.56	0.76	0.62	-1.79305	4.8975e-06
Mlec	12.38	13.71	12.66	43.36	43.34	44.57	-1.35289	9.18509e-150
Igip	1.26	0.93	1.43	4.42	3.96	4.21	-1.41003	2.37256e-07
Pimreg	1.16	0.91	1.25	7.36	6.57	6.03	-2.19385	7.0042e-20
Kif24	0.11	0.08	0.16	0.86	0.87	0.93	-2.58572	1.45209e-12
Lrrc39	0.12	0.25	0.53	3.96	4.34	4.14	-3.16178	2.38673e-25
Arrb1	4.59	4.61	4.33	37.2	39.31	40.05	-2.71863	0
Blvra	26.45	28.49	28.75	93.57	87.77	86.45	-1.30789	7.23808e-81
Cela1	0.46	0.63	0.98	2.75	2.08	2.78	-1.49907	0.000336614
Kif22	1.24	0.85	0.94	6.14	5.84	5.96	-2.1665	2.25137e-25
Dut	0.88	0.78	0.77	2.71	2.34	2.29	-1.17867	5.71069e-06
Phka2	4.52	5.04	4.59	18.58	20.07	19.16	-1.6429	3.72093e-92
Pygl	13.11	11.37	12.7	34.45	33.6	35.58	-1.07713	1.05414e-52
Manba	4.7	4.8	5.28	18.61	18.32	18.3	-1.49714	3.11221e-76
Dgkg	0.04	0.03	0.07	0.48	0.5	0.49	-3.31004	2.34275e-09
Akr7a5	4.38	3.97	3.79	10.86	10.46	10.76	-1.00911	4.44062e-12
Chaf1b	1.39	2.32	1.66	6.23	6.46	6.32	-1.42441	2.69694e-12
Slc18a1	0.61	0.73	0.85	3.15	3.06	3.63	-1.74208	1.69196e-16
Cds2	8.91	9.25	8.87	31	31.84	32.96	-1.40981	3.66182e-157
Aatk	0.33	0.22	0.32	7.16	6.74	6.96	-4.22209	5.37111e-113
Abca2	3.27	2.99	3.08	11.1	11.8	12.16	-1.50558	1.37068e-93
Abcg1	10.67	9.13	8.75	50.61	51.57	55.23	-2.0552	7.48031e-86
Tle6	0.24	0.3	0.34	2.15	1.77	2	-2.35267	1.23388e-09
Impa2	1.87	1.41	1.33	4.39	4.5	3.24	-1.00318	0.000219864
Rad51c	0.04	0.14	0.06	0.59	0.5	0.6	-2.61123	0.000163901
Acvr2b	0.17	0.18	0.15	0.58	0.63	0.7	-1.48804	1.8327e-09
Adam10	24.37	24.24	24.32	66.48	70.7	69.24	-1.09501	2.57282e-128
Adam8	71.81	67	67.16	313.09	313.89	333.01	-1.81743	0
Adcy7	22.51	21.87	21.6	71.03	74.67	74.81	-1.35201	2.25204e-205
Adcy9	1.01	0.98	1	4.81	5.47	5.59	-2.01528	1.6838e-69
Adora3	0.55	0.81	0.84	2.42	2.03	1.97	-1.1512	3.6803e-05
Parp1	7.59	7.54	7.78	28.5	29.19	28.29	-1.5031	3.64095e-117
Adra1a	0.67	0.88	0.86	2.45	1.91	2.46	-1.29049	7.46728e-16
Adssl1	12.09	11.67	11.26	85.36	82.29	83.39	-2.44619	3.54083e-273
Angpt2	0.06	0.05	0.06	0.64	0.91	0.92	-3.40855	8.04639e-10
Alox5	0.06	0.06	0.08	0.64	0.41	0.4	-2.4162	0.000355654
Ttyh2	20.77	19.58	20.04	92.42	88.95	96.47	-1.79812	1.2043e-252
Ivns1abp	5.36	5.34	5.79	27.73	28.88	26.45	-1.94866	4.55827e-149
Ank	3.49	3.29	2.96	17.12	16.89	15.46	-1.94076	1.38968e-89
Helb	1.96	2.08	1.89	5.29	5.75	6.01	-1.1187	2.23231e-20
Fabp4	95.07	89.61	88.07	590.13	570.27	577.28	-2.31742	0
Speg	9.47	10.38	9.22	39.28	42.28	40.97	-1.51595	1.61192e-87
Birc5	6.07	4.22	5.21	19.87	19.43	17.89	-1.58902	1.53758e-24
Aqp5	0.2	0.23	0.23	0.7	1.12	0.56	-1.44813	0.0221202
Rnd2	1.96	2.78	3	7.68	7.63	7.27	-1.18244	6.87325e-05
Arnt2	0.38	0.37	0.32	1.18	1.31	1.14	-1.35525	2.77007e-09
Arvcf	0.04	0.12	0.13	0.83	0.65	0.62	-2.6288	1.81446e-08
Rab27a	0.23	0.13	0.24	1.74	1.71	1.4	-2.61355	2.45492e-13
Zfhx3	0.71	0.62	0.68	1.97	1.91	2.03	-1.09877	4.39269e-22
Atp6v0a1	44.98	45.5	44.64	252.71	258.76	266.61	-2.12136	0
Auh	2.97	2.73	2.64	9.47	9.48	9.13	-1.4962	5.75543e-18
Cep131	0.4	0.52	0.46	1.63	1.91	1.72	-1.51954	2.96389e-09
Bach1	6.46	6.51	6.24	19.28	20.49	20.69	-1.2476	1.54968e-84
Bach2	0.03	0.04	0.03	0.37	0.42	0.41	-3.21893	1.72688e-11
Bard1	0.12	0.15	0.09	0.52	0.5	0.53	-1.96155	2.33616e-06
Bckdha	7.51	6.23	5.37	18.99	19.75	19.65	-1.21697	4.06698e-25
Bcl2	0.63	0.71	0.72	2.03	2.5	2.32	-1.29534	1.45686e-16
Bet1	5.44	6.49	6.02	16.61	15.38	15.66	-1.01579	1.20345e-15
Bcl2l11	7.19	7.49	7.16	19.5	20.65	20.33	-1.16219	1.12729e-68
Fabp7	25.43	26.54	29.49	133.81	136.15	123.89	-1.90601	4.29979e-124
Blm	0.42	0.67	0.53	1.54	1.73	1.81	-1.26286	4.25019e-08
Bnip3l	34.35	37.43	35.32	145.55	146.86	142.69	-1.61922	1.5606e-293
Brca1	0.33	0.34	0.33	1.44	1.98	1.52	-2.02762	8.37068e-19
Brca2	0.07	0.09	0.1	0.55	0.63	0.67	-2.49213	1.05882e-17
Zfp36l2	32.99	31.91	31.94	89.46	91.39	90.84	-1.08422	1.93021e-131
Bsn	0.49	0.52	0.57	2.57	2.86	2.72	-1.92526	4.31064e-71
Bub1	0.59	0.72	0.73	3.14	3.82	3.63	-1.97215	7.32109e-28
Bub1b	1.67	2.14	2.2	6.45	7.17	6.41	-1.33313	2.69141e-24
Cacna1a	0.28	0.23	0.35	1.27	1.17	1.42	-1.72365	8.3777e-16
Cacnb4	0.07	0.08	0.07	0.33	0.23	0.24	-1.36312	0.00588839
Calm2	100.61	107.58	110.82	293.03	297.25	278.09	-1.06162	4.2868e-114
Aspm	0.14	0.19	0.2	1.25	1.36	1.32	-2.5273	8.18087e-28
Camk2b	0.15	0.08	0.08	0.22	0.4	0.39	-1.42808	0.0177826
Camk2g	3.63	3.28	3.05	9.66	10.9	9.61	-1.18918	1.51444e-28
Car7	0.04	0.2	0.37	0.55	0.48	0.71	-1.51793	0.0273025
Runx2	0.75	0.62	0.76	2.51	2.65	2.8	-1.39638	4.41283e-18
Cbfa2t3	0.06	0.02	0.04	0.57	0.53	0.51	-3.2894	1.87401e-13
Runx3	0.31	0.25	0.23	0.8	0.79	0.69	-1.10409	0.00293853
Cbx2	0.31	0.27	0.29	1.1	1.12	0.92	-1.4082	8.53168e-06
Cbx3	7.53	8.7	8.85	27.45	24.63	24.31	-1.21601	1.72781e-34
Cbx5	2.27	2.28	2.9	4.73	5.49	5.02	-1.16066	4.62234e-31
Ccna2	2.08	2.3	2.52	14.2	15.8	15.64	-2.33243	3.27413e-86
Ccnb2	4.44	3.89	3.42	12.66	13.73	13.9	-1.38569	1.78489e-21
Ccne2	0.35	0.41	0.49	3.21	3.11	2.59	-2.3479	1.47522e-18
Ccnf	1.55	1.2	1.61	6.32	5.71	5.41	-1.59975	3.82601e-24
Cd22	13.17	12.1	12.18	43.72	40.58	42.26	-1.35179	8.39007e-106
Cd28	0.12	0.2	0.1	7	7.78	7.21	-5.30607	1.235e-81
Entpd1	9.51	8.92	8.47	30.3	29.07	29.47	-1.32227	8.40618e-94
Cdc25b	1.33	0.75	1.06	9.02	8.64	8.77	-2.67357	4.3081e-63
Cdc25c	0.37	0.24	0.4	1.52	1.71	1.46	-1.84031	3.61213e-06
Cdk1	2.93	2.72	2.41	7.66	7.05	7.68	-1.07255	6.87475e-16
Cdc45	1.12	0.82	0.77	4.91	3.91	4.24	-1.94261	8.35769e-17
Cdc7	0.34	0.28	0.47	1.94	1.72	1.64	-1.91599	2.99227e-10
Cdh1	0.03	0.01	0.01	0.56	0.33	0.47	-4.33868	3.83272e-07
Cdkn1b	3.44	3.58	3.9	10.2	9.53	9.76	-1.03348	4.8928e-17
Cdkn2c	0.9	0.91	0.68	10.63	9.8	8.18	-3.08591	1.89056e-44
Cdo1	0.54	0.91	1.02	18.13	14.64	15.33	-3.90233	1.1477e-66
Cebpa	11.7	11.01	11.17	145.22	136.67	140.87	-3.24053	0
Cebpg	5.6	5.92	6.05	18.12	17.58	16.97	-1.17724	1.67821e-61
Cenpa	3.41	4.45	3.39	17.64	17.6	17.63	-1.92314	2.04426e-41
Chek1	0.24	0.15	0.32	0.88	0.79	0.87	-1.43806	0.000196474
Cit	0.22	0.18	0.17	0.84	1.02	1.03	-1.97774	1.75484e-15
Coro1a	13.79	12.4	13.17	88.39	79.87	81.87	-2.27416	8.48242e-212
Cldn1	0.04	0.04	0.05	0.16	0.23	0.29	-2.05441	0.0195252
Cxcr2	0.06	0	0.02	1.32	1.09	1.23	-4.92225	1.34826e-09
Cxcr3	0.3	0.37	0.41	1.47	1.6	0.92	-1.47594	0.00171121
Cxcr4	0.73	0.66	0.43	32.54	30.01	33.54	-5.33479	3.04124e-138
Ccr2	0.11	0.11	0.17	0.8	0.89	0.85	-2.28864	5.94384e-08
Ccr5	6.55	5.14	5.68	17.16	17.15	16.2	-1.13779	4.41016e-33
Cnr2	0.15	0.29	0.17	18.14	18.25	18.82	-6.12481	4.47728e-153
Comt	10.91	10.3	11.06	49.7	44.67	43.76	-1.69795	3.06913e-108
Cradd	1.47	1.08	1.61	4.34	4.74	4.47	-1.3773	3.28395e-09
Crat	10.31	9.42	10.34	38.78	39.48	38.59	-1.50824	8.79279e-122
Cryz	0.56	1	0.92	2.44	2.39	2.03	-1.16813	2.29089e-05
Ctla2b	0.46	0.39	0.87	2.12	2.44	2.05	-1.54467	0.00095862
Pcyt1a	14.52	14.8	14.82	71.99	75.49	75.63	-1.93379	0
Dag1	13.94	13.19	14.06	48.92	50.33	53.64	-1.4879	2.30467e-166
Dgka	1.81	1.88	2.37	5.57	5.37	5.5	-1.01219	1.0808e-10
Dbp	0.11	0.11	0.05	2.7	2.54	1.82	-4.31431	1.52015e-11
Asap1	14.38	16.28	15.18	39.43	41.74	41.99	-1.01698	1.09898e-79
Gadd45a	8.31	8.09	9.9	25.78	22.52	24.4	-1.07998	1.54363e-19
Dhcr7	6.46	6.55	7.22	58.16	55.76	56.26	-2.68268	2.11304e-298
Dio2	0.92	1.1	0.69	24.02	26.92	27.67	-4.45256	3.06517e-132
Dlx3	0	0.02	0	0.27	0.18	0.14	-4.20267	0.00607933
Dmpk	0.24	0.35	0.28	0.85	1.1	0.98	-1.38121	0.000428695
Dnase2a	35.17	34.33	36.81	117.91	115.62	115.14	-1.31971	4.29572e-135
Dnmt1	9.43	8.91	9.57	35.74	36.43	37.83	-1.57144	1.77011e-173
Dnmt3a	12.38	12.27	12.12	117.83	116.7	117.49	-2.75608	0
Dyrk1b	0.97	1.11	1.04	4.59	4.48	5.02	-1.79106	2.49616e-31
Ear2	0.68	0.58	0.49	4.25	3.84	3.29	-2.33221	2.74184e-06
Ect2	0.54	0.6	0.71	2.54	3	2.76	-1.74307	4.4435e-18
Eef1a2	5.4	4.92	5.33	31.68	31.47	31.94	-2.20529	2.78603e-122
Eef2k	0.65	0.36	0.47	2.09	1.83	1.74	-1.96388	3.17383e-17
Egr2	9.95	9.25	10.92	49.07	50.15	49.59	-1.89516	3.53823e-190
Eif2ak3	1.89	1.98	2.26	6.75	6.9	7.14	-1.37745	1.76634e-33
Eif4ebp2	11.93	11.47	11.34	33	34.33	36.02	-1.55926	1.13389e-163
Emp1	37.04	37.21	31.48	145.3	151.51	138.75	-1.64128	2.56206e-166
Enc1	3.36	3.45	4.37	17.09	16.92	16.71	-1.77558	1.06579e-95
Epas1	5.69	5.56	4.99	53.61	51.55	52.55	-2.87229	0
Epb41l1	3.71	3.4	3.83	21.24	21.72	23.15	-2.15733	6.42689e-202
Epm2a	0.24	0.29	0.53	1.3	1.27	1.31	-1.48662	0.0127143
Eps8	1.85	1.78	2.05	14.65	14.92	15.03	-2.59985	1.21671e-139
Celf2	5.67	5.47	5.57	19.26	20.25	19.22	-1.46324	2.09756e-142
Bcl11a	0.1	0.18	0.2	1.11	1.11	0.76	-2.69561	2.65315e-10
Eya1	0.22	0.26	0.19	3.15	3.06	3.15	-3.42062	5.62923e-44
Man2a2	6.48	7.13	7.04	32.39	31.77	34.45	-1.87467	2.40007e-196
Hnmt	3.22	3.29	3.23	10.54	12.56	12.33	-1.45198	1.55762e-21
Acap3	1.84	1.72	1.62	5.16	4.94	5.11	-1.12837	2.9766e-18
Eya4	0.18	0.19	0.31	1.62	2.07	2.08	-2.70027	6.88959e-25
Ezh2	1.54	2.12	1.7	4.72	6.17	4.8	-1.1444	1.21914e-10
Plxnb3	0.12	0.02	0.02	0.43	0.35	0.39	-2.66484	0.000150876
Elmo2	8.62	8.21	9.09	26.81	27.28	26.8	-1.23795	1.76112e-78
Elmo1	6.2	6.46	5.75	18.7	19.12	17.63	-1.1664	1.45817e-50
F5	0.08	0.11	0.14	0.24	0.38	0.32	-1.11733	0.0072869
F8a	0.73	0.77	0.77	3.19	2.79	2.7	-1.53671	1.65978e-10
Sesn1	4.14	4.06	4.47	46.02	48.84	46.09	-3.04785	1.4446e-296
Colec12	5.45	5.48	5.02	18.17	17.33	17.7	-1.3382	8.6358e-56
Fen1	4.37	3.67	4.08	14.18	15.58	12.98	-1.41804	6.71732e-33
Fgf11	0	0.01	0.07	0.26	0.31	0.36	-2.88953	0.000616936
Smc2	1.79	2.03	1.91	6.37	6.37	6.03	-1.30618	6.10733e-35
Foxm1	1.28	1.32	0.93	4.84	5.08	4.83	-1.65656	1.53898e-29
Lpin1	0.3	0.29	0.34	12.76	12.84	13.28	-4.95966	1.56436e-189
Fli1	4.77	4.54	4.59	18.07	19.1	17.8	-1.57622	6.62485e-72
Fmo5	0.44	0.82	0.56	4.57	4.36	4.8	-2.60222	1.48817e-34
Fos	3.74	3.37	3.68	23.26	24.74	21.3	-2.28445	2.37755e-92
Frat1	0.02	0	0	1.29	0.88	0.93	-6.62385	2.19395e-07
Fut7	0.76	0.67	0.71	6.43	6.66	6.45	-2.83728	8.35668e-33
Fv1	0.09	0.13	0.13	0.54	0.83	0.59	-2.0675	0.0108632
Fzd4	0.06	0.08	0.05	0.56	0.39	0.62	-2.67147	5.99142e-06
Xrcc6	1.16	1.17	1.75	4.87	4.74	4.09	-1.35243	1.31304e-10
Galc	13.71	14.37	13.2	75.28	75.58	73.18	-2.06012	0
Galnt4	1.78	2.1	1.94	5.25	4.99	5.31	-1.01302	3.20059e-18
Gas6	5.41	4.53	4.73	23.67	21.85	21.17	-1.78321	1.10355e-76
Gata5	0.19	0.22	0.17	0.63	0.65	0.41	-1.13474	0.0370125
Gcnt1	0.57	0.73	0.68	11.05	11.72	11.48	-3.70094	4.11071e-155
Gpd1	0.1	0.02	0.1	0.73	0.33	0.55	-2.41916	0.000290083
Tsc22d3	4.34	3.91	3.65	57.6	58.11	60.94	-3.49552	5.50744e-292
Glul	22.89	23.71	24.69	70.93	72.82	69.67	-1.18012	2.67967e-116
Gna12	15.54	15.74	16.08	57.34	51.01	52.57	-1.3683	6.52574e-81
Gnb5	0.61	0.92	0.71	3.31	2.96	4.56	-1.87367	1.20941e-12
Gng2	8.05	8.94	8.75	25.46	25.33	25.97	-1.16753	2.42313e-65
Gng7	0.1	0.14	0.07	0.53	0.32	0.37	-1.58819	0.00717612
Gpr65	7.59	7.18	6.48	28.51	27.72	24.96	-1.53492	1.89394e-60
Gpr19	0.29	0.38	0.42	0.96	1.24	1.29	-1.23956	0.00655179
Adgrg1	0.03	0.05	0.03	0.53	0.46	0.52	-3.34195	1.81128e-06
Grk5	2.42	2.66	2.63	7.19	7.86	8.35	-1.36618	4.24633e-36
Gpx1	354.49	331.28	355.69	954.38	868.03	895.84	-1.00212	5.93014e-117
Gpr162	0.22	0.17	0.15	1.86	1.44	1.58	-2.78545	1.36571e-12
Cdca3	4.04	3.11	4.15	19.47	18.16	18.67	-1.94005	7.01421e-47
Haspin	0.72	0.82	0.66	2.64	2.13	2.3	-1.28158	1.4806e-07
Gspt2	0.47	0.44	0.44	1.87	2.07	1.84	-1.69316	2.06703e-08
Gtf2i	6.01	6.28	5.87	20.72	20.29	21.4	-1.37525	5.35973e-83
Mr1	2.43	2.47	2.69	17.19	15.87	16.46	-2.30106	8.5215e-84
Hadh	8.98	9.26	8.47	26.29	25.96	25.45	-1.14516	2.28544e-35
Hal	0.19	0.19	0.15	0.96	1.16	0.98	-2.17353	4.42675e-07
Hdac5	2.41	2.11	2.26	24.93	23.69	24.19	-2.99252	4.66317e-231
Hdac6	1.98	1.38	1.7	4.7	4.58	4.58	-1.06303	7.60214e-14
Hebp1	7.57	7.97	7.84	38.03	35.76	38.89	-1.8885	4.01979e-60
Hells	0.67	0.84	1.14	2.64	2.95	2.12	-1.03674	2.89684e-06
Hey1	0.27	0.32	0.4	2.65	3.09	3.05	-2.75867	1.19451e-17
Hfe	7.21	6.74	7.48	22.98	21.99	22.24	-1.20687	6.71886e-36
Hgf	1.28	1.32	1.21	12.05	12.95	13.88	-2.94272	4.39829e-90
Hhex	5.23	4.51	5.06	19.27	20.8	20.11	-1.62819	2.98653e-46
Hmgcl	15.6	15.56	16.86	40.95	39.79	40.41	-1.03186	2.37927e-39
Hmmr	1.52	1.26	1.13	5.34	5.42	4.46	-1.55634	2.87403e-24
Hpse	26.47	25.52	25.64	103.52	93.75	96.9	-1.5192	9.04725e-185
Hpgd	0.07	0.1	0.07	0.42	0.48	0.32	-1.92821	0.031782
Hsd17b1	0.09	0.28	0.23	0.99	0.59	1.02	-1.70816	0.00691969
Ndst1	8.66	9.04	9.16	33.04	34.61	37.22	-1.6457	2.80174e-191
Htr2b	2.26	2.65	3.32	13.34	13.18	13.29	-1.86513	3.58073e-45
Hyal1	1.38	1.32	1.13	10.77	11.73	12.16	-2.77863	7.3511e-63
Ica1	0.09	0.12	0.16	0.69	0.44	0.38	-1.68222	0.0119372
Irf8	20.71	18.9	17.74	62.69	60.14	59.24	-1.26426	7.86322e-93
Idh1	32.4	34.89	32.06	144.86	151.86	143.84	-1.74936	1.19929e-264
Ifngr1	21.06	20.21	21.49	64	62.11	58.94	-1.16204	1.99369e-80
Il16	0.27	0.12	0.17	2.29	2.1	2.66	-2.92562	1.17838e-21
Il6ra	2.42	2.21	2.16	16.8	16.55	17.07	-2.48672	6.13451e-126
Il6st	8.06	8.41	8	30.21	34.78	36.26	-1.64204	2.50519e-122
Il7r	66.42	68.43	66.67	266.64	286.34	276.05	-1.63723	0
Inpp5d	14.94	14.95	16.37	50.18	50.91	52.66	-1.33004	8.08461e-147
Insr	1.37	1.62	1.29	5.01	5.47	5.43	-1.48147	4.28265e-51
Ipp	0.73	0.75	0.33	2.01	2.07	2.5	-1.45732	4.95578e-06
Itga6	4.8	4.58	4.57	27.95	29.38	27.53	-2.19851	7.9759e-271
Itgb3	1.29	1.45	1.25	16.93	18.68	19.14	-3.37188	1.21708e-258
Itgb5	28.46	27.09	26.92	206.34	187.63	190.79	-2.42242	0
Jun	16.07	15.99	16.33	54.27	51.71	53.24	-1.31526	4.3574e-124
Jup	1.24	0.99	1	8.48	7.19	7.38	-2.38433	7.28427e-56
Kcnab2	15.59	15.2	14.75	43.07	43.32	44.39	-1.11578	4.41788e-87
Kcnh2	0.07	0.04	0.09	0.53	0.49	0.47	-2.43338	6.14978e-05
Kcnj10	0	0	0.01	0.12	0.05	0.1	-4.15243	0.00721633
Kcnj2	2.28	2.52	2.34	18.86	22.35	20.1	-2.69523	2.3768e-209
Kif11	0.75	0.69	0.63	4.03	5.11	4.73	-2.33612	4.44869e-46
Kif13b	6.4	6.3	5.69	15.85	17.2	18.32	-1.07494	7.92359e-57
Kif1a	0.44	0.48	0.44	2.02	1.85	2.21	-1.76164	1.39229e-26
Kif3a	2.81	2.67	2.56	8.51	9.63	9.23	-1.3596	1.03044e-47
Kif4	0.54	0.68	0.71	2.27	2.49	2.72	-1.50024	9.02099e-14
Kif5a	0.07	0.11	0.09	0.59	0.43	0.7	-2.42867	6.73838e-09
Kif5c	0.49	0.49	0.5	1.41	1.52	1.19	-1.07072	4.06004e-08
Kif9	0.45	0.25	0.51	1.04	1.25	1	-1.04873	0.002501
Kifc5b	0.09	0.19	0.25	0.93	0.94	0.7	-1.91879	6.89613e-05
Kifc2	0.07	0.19	0.14	1.24	1.37	1.19	-2.85348	3.03573e-12
Kifc3	0.8	0.9	0.88	3.3	3.56	3.59	-1.664	7.94635e-18
Klf9	2.78	2.36	2.85	8.91	9.88	9.37	-1.41364	2.42287e-33
Mafb	10.76	9.77	9.74	101.6	98.32	99.58	-2.9026	0
L1cam	0.42	0.34	0.36	0.97	1.03	1.12	-1.05278	4.65096e-05
Large1	6.44	6.19	5.82	15.73	17.23	17.61	-1.05039	3.35105e-42
Lfng	0.77	0.66	0.82	8.72	8.66	8.86	-3.14061	5.83748e-57
Lig1	2.17	2.22	2.15	7.59	7.67	7.55	-1.39913	1.21027e-27
Lipa	348.02	372.58	357.25	959.84	945.48	958.21	-1.00722	2.28721e-172
Lmna	38.51	31.88	35.51	111.27	114.84	114.57	-1.35054	3.28715e-119
Lmnb1	1.41	1.11	1.19	4.61	4.61	4.48	-1.479	6.39521e-17
Lrmp	3.12	3.07	3.11	18.09	19.43	17.48	-2.17415	9.43365e-82
Lrp1	61.57	54.81	54.47	205.78	220.83	240.65	-1.5552	4.08991e-59
Lrp6	3.19	3.18	3.2	10.01	10.09	10.29	-1.25421	1.84314e-78
Lrrfip1	9.92	10.25	10.26	33.06	35.12	34.48	-1.36998	2.0366e-106
Lta4h	14.61	15.82	14.3	41.51	40.19	38.92	-1.03615	2.3448e-46
Stard6	0.4	0.63	0.55	1.03	1.76	1.22	-1.12479	0.00749596
Klrb1a	0.15	0.19	0.2	2.4	2.97	2.29	-3.43399	4.01442e-10
Klrb1c	0.02	0.11	0.02	0.49	0.31	0.29	-2.41522	0.00393464
Cd93	9.29	8.63	8.66	66.26	67.47	67.27	-2.51025	0
Tmem37	3.12	2.21	3.62	34.09	29.99	31.98	-3.03983	1.54332e-77
Oxr1	8.78	10.06	9.25	25.51	26.69	25.4	-1.20824	1.78274e-62
Card14	0.02	0	0	0.52	0.27	0.37	-5.86392	9.55356e-06
Zfp704	0.84	0.98	0.97	7.25	8.05	8.2	-2.63267	1.62254e-203
Slc8b1	14.74	13.71	14.05	46.87	48.46	47.98	-1.34976	2.93622e-103
Bbc3	1.12	1.33	1.29	5.12	4.76	5.05	-1.62661	8.01644e-14
Ppargc1b	0.64	0.4	0.43	2.01	1.84	2.05	-1.89873	4.53272e-28
Inpp5j	0.02	0.03	0.03	1.42	1.26	1.2	-5.17594	3.83686e-13
Zfp369	0.29	0.7	0.67	1.57	1.6	1.92	-1.20554	8.96338e-05
Lyl1	4.53	4.47	4.06	29.09	26.15	29.02	-2.29723	5.35261e-94
Lyst	6.26	6.77	6.41	18.17	18.91	20.4	-1.154	5.33743e-94
Mcoln3	2.7	2.84	2.88	28.12	25.58	27.61	-2.9067	5.55553e-184
Amacr	0.81	1.11	0.86	2.89	3.17	3.24	-1.35447	8.92672e-07
Mbnl3	0.06	0.07	0.08	0.16	0.2	0.22	-1.08695	0.0237318
Arhgap4	3.78	3.42	3.91	11.32	10.52	11.54	-1.18626	5.30368e-30
Mxd3	0.18	0.13	0.27	0.95	1.16	0.86	-1.88533	0.00362949
Acot2	0.61	0.52	0.51	3.47	3.15	3	-2.17741	2.00758e-15
Edaradd	0.04	0.05	0.05	0.2	0.38	0.42	-2.47284	5.89071e-07
Mxd4	2.3	1.91	2.61	22.32	20.3	23.4	-2.88836	2.73172e-62
Acot4	0.05	0.03	0	0.44	0.3	0.41	-3.51609	0.0011597
Havcr2	1.99	1.93	2.05	27.69	28.14	28.1	-3.41194	3.25903e-212
Mak	0.4	0.33	0.49	1.43	1.29	1.42	-1.35144	1.9767e-06
Mlph	0	0.03	0.03	0.37	0.33	0.26	-4.53942	0.000162001
Bmf	0.1	0.12	0.1	2.68	2.55	2.44	-4.19403	1.71493e-37
Mical1	1.02	1.49	1.18	28.91	27.98	28.48	-4.14573	9.06102e-278
Matk	5.04	3.42	4.2	36.82	34.98	34.88	-2.68008	1.55204e-134
Mbd4	0.4	0.42	0.41	2.03	1.42	1.83	-1.87621	6.04468e-12
Mbp	4.12	4.19	3.88	17.43	17.22	17.24	-1.71002	2.43733e-109
Mcf2l	1.33	1.35	1.23	4.79	5.18	4.87	-1.52536	2.38309e-34
Mcm3	5.88	5.9	6.18	17.57	17.08	16.37	-1.1048	2.72667e-36
Mcm2	2.19	2.13	2.1	7.91	7.91	8.26	-1.504	1.79707e-34
Mcm4	3.39	3.74	3.93	10.35	10.31	10.17	-1.07465	4.44048e-27
Mcm7	3.16	2.82	3.05	11.08	10.74	10.66	-1.4414	1.33789e-30
Mdm1	0.28	0.21	0.4	1.26	1.7	1.36	-1.89358	1.98472e-08
Mef2a	23.37	26.26	24.53	66.45	73.47	70.72	-1.09979	9.09681e-100
Mef2c	1.72	1.74	1.77	6.51	6.83	5.99	-1.59247	2.43265e-51
Mef2d	8.15	7.11	7.75	22.62	23.18	23.37	-1.18201	5.35146e-77
Melk	0.74	0.53	0.69	2.59	2.51	2.64	-1.60613	7.17979e-11
Foxd2	0.02	0.11	0.11	0.56	0.51	0.25	-2.0296	0.00483232
Mfng	0.2	0.16	0.19	1.36	1.43	1.03	-2.40186	2.36968e-06
Clec10a	0.57	0.41	0.49	1.42	1.8	1.45	-1.28319	0.00274467
Mknk2	10.47	10.51	9.79	74.47	72.22	76.4	-2.45745	0
Afdn	3.4	3.13	3.16	7.7	8.82	9.51	-1.0023	1.73867e-30
Mmp8	9.23	9.09	8.01	23.49	24.85	26.17	-1.10006	1.85874e-36
Mns1	0.17	0	0.2	0.65	0.72	0.61	-2.19324	0.00233524
Mnt	6.02	5.93	5.57	23.31	22.63	23.89	-1.5895	3.5359e-115
Grap2	0.01	0	0	0.09	0.1	0.11	-4.364	0.00344173
Mrvi1	0.06	0.15	0.09	0.28	0.34	0.34	-1.22569	0.010488
Msh2	0.76	0.79	0.81	3.59	4.01	3.76	-1.87005	4.99217e-21
Sik1	1.16	1.01	1.15	4.06	4.31	4.38	-1.53445	8.05595e-26
Tesmin	0.19	0.21	0.13	0.63	0.39	0.81	-1.40056	0.0179683
Mxi1	5.72	6.05	5.85	31.23	29.87	30.27	-1.95437	8.57404e-118
Myo5a	18.95	19.7	19.5	73.68	77.73	80.63	-1.57247	4.04952e-254
Myo7a	4.65	4.02	4	12.39	13.05	12.72	-1.18161	5.85038e-59
Myom1	0	0.01	0.01	0.22	0.14	0.24	-4.49704	0.000210292
Naip1	0.63	0.55	0.64	1.9	2.05	1.55	-1.18947	2.04486e-09
Napb	0.12	0.28	0.25	0.71	0.69	0.71	-1.27814	0.000992623
Nbr1	8	7.99	8.03	26.95	26.82	27.15	-1.34632	1.14899e-108
Ndrg1	5.13	5.85	4.4	21.89	20.56	20.24	-1.62503	5.73215e-64
Nedd9	1.16	1.21	1.53	5.74	5.85	5.92	-1.77138	8.54345e-41
Nek2	0.67	0.44	0.52	2.91	3.15	3.52	-2.15508	4.35294e-21
Nes	2	2.38	2.07	7.4	8.46	8.21	-1.49311	2.762e-51
Nfatc1	4.07	3.86	3.77	15.59	15.92	16.84	-1.63468	1.79374e-87
Nfatc2	0.08	0.09	0.08	1.65	1.59	1.59	-4.04858	2.2364e-34
Nfe2	0.25	0.32	0.39	1.34	0.95	0.9	-1.28482	0.0129824
Nfic	7.97	6.83	7.99	21.55	21.75	21.39	-1.09693	3.68197e-68
Nin	4.77	4.98	4.81	13.62	14.21	14.02	-1.1412	4.68562e-69
Nqo2	3.85	4.14	4.01	11.57	11.38	12.27	-1.12557	4.8637e-32
Cd244a	0.24	0.35	0.08	1.07	0.73	1.08	-1.79562	9.66389e-06
Emc8	3.22	3.29	3.34	9.31	9.11	9.33	-1.08883	3.25223e-34
Uhrf1	1.6	1.26	1.7	6.14	5.85	5.41	-1.55355	2.12217e-26
Npas2	0.16	0.08	0.23	1.71	2.14	2.13	-3.27038	1.21354e-23
Nthl1	0.79	0.6	0.65	2.55	2.01	1.68	-1.17828	0.00722099
Ntn1	0.37	0.47	0.33	1.16	1.25	1.2	-1.21386	1.752e-07
Oit3	4.31	4.12	4.46	14.38	14.17	14.28	-1.33041	1.02773e-39
P2ry1	0.65	0.56	0.58	5.03	4.93	6.15	-2.76002	7.09917e-50
Cdk18	19.93	19.86	18.8	89.68	87.66	91.87	-1.7923	8.61382e-253
Pctp	3.77	4.52	4.36	12.35	13.51	12.41	-1.19368	1.69722e-29
Pdcd4	0.47	0.54	0.48	7.44	8.39	7.71	-3.58655	7.23697e-53
Pde1c	0.07	0.06	0.09	0.55	0.59	0.63	-2.76571	4.17674e-12
Pde3b	0.49	0.53	0.72	2.79	2.73	2.87	-1.86138	1.10191e-25
Pdgfa	2.95	2.39	2.62	19.24	17.95	17.36	-2.57503	1.44911e-63
Padi2	1.8	1.87	1.76	9.61	8.72	10.31	-1.99589	2.06586e-72
Padi3	0	0.02	0	0.23	0.26	0.29	-4.86441	0.000589789
Pdk2	0.6	0.85	0.65	6.7	5.86	6.49	-2.78423	3.14517e-37
Enpp1	1.49	1.57	1.67	9.25	9.1	9.5	-2.14705	3.27446e-118
Per3	0.26	0.33	0.28	1.25	1.18	1.27	-1.74081	9.79302e-15
Pfkfb2	0.77	1.21	1.14	4.69	5.09	4.86	-1.86352	3.08928e-47
Pfn2	0.68	0.76	0.85	2.44	2.32	2.06	-1.18172	4.4099e-05
Phka1	0.34	0.27	0.29	1.02	0.87	1.02	-1.27541	4.00538e-07
Pik3r2	4.63	4.77	5.05	17.65	15.89	17.95	-1.43055	1.07491e-53
Prkch	4.46	4.72	4.38	21.94	21.54	22.13	-1.87081	2.16114e-117
Pkd1	2.05	1.84	1.93	4.76	5.14	5.75	-1.01522	5.36346e-33
Pkib	3.63	3.84	4.32	23.57	23.26	21.83	-1.95461	2.19987e-57
Plau	26.27	24.86	24.61	213.44	220.99	208.4	-2.68382	0
Plcb1	0.15	0.23	0.27	0.58	0.65	0.64	-1.12432	0.000125274
Plcb2	1.67	1.26	1.61	11.62	12.67	13.38	-2.90386	2.43622e-167
Plk1	2.51	2.17	2.62	10.43	12.27	10.55	-1.78963	1.85196e-36
Plxna2	0.9	0.84	0.86	2.16	2.46	2.46	-1.03382	1.83747e-18
Pola1	0.32	0.51	0.61	1.89	1.88	1.98	-1.57453	1.13156e-13
Pold1	1.61	1.5	1.6	4.26	4.13	4.73	-1.07481	4.57057e-12
Pole	0.39	0.32	0.37	1.2	1.33	1.48	-1.49281	6.15394e-13
Pole2	1.11	0.64	0.81	4.3	4.3	4.67	-1.9789	5.80669e-14
Pparg	1.47	1.74	1.33	31.09	29.67	30.77	-3.92068	6.01783e-170
Ppargc1a	0	0.01	0	0.11	0.1	0.19	-5.00393	0.000379766
Prim1	1.08	1.18	1.07	4.09	3.56	3.06	-1.29245	2.60882e-06
Prkar1b	0.43	0.33	0.33	1.75	1.42	1.3	-1.63676	1.497e-06
Prkar2a	5.24	6.13	5.74	14.63	15.38	16.21	-1.02875	1.47493e-34
Prkdc	0.46	0.42	0.56	1.99	1.99	2.26	-1.71146	3.51821e-27
Prodh	0.72	0.93	0.38	1.74	1.96	2.15	-1.11832	0.000431835
St14	0.21	0.31	0.2	0.99	0.98	1.36	-1.84648	7.5305e-07
Cyth1	12.24	13.65	12.18	32.78	34.87	32.38	-1.00345	8.27467e-51
Psen2	23.93	24.64	26.13	101.82	96.16	95.97	-1.59434	1.14705e-174
Ptger2	1.32	1.28	0.78	6.96	5.95	6.99	-2.10092	5.01931e-40
Stab2	0.05	0.09	0.05	0.52	0.47	0.47	-2.5756	4.21859e-11
Bcas3	2.21	2.82	2.04	9.46	8.26	9.53	-1.51999	2.47278e-33
Ptgfrn	7.12	7.26	7.15	23.65	22.8	22.93	-1.28077	4.07957e-104
Tmlhe	1.94	2.32	2.43	8.74	8.24	7.78	-1.48861	5.54141e-23
Ptpn22	1.06	1.26	1	4.4	4.38	5.06	-1.6656	6.40154e-19
Pla2g15	14.37	14.13	14.12	82.11	79.84	81.34	-2.11213	0
Rassf3	5.77	6.21	5.67	48.4	48.93	47.51	-2.63817	0
Kcnh6	1.27	1.48	1.48	6.13	6.97	6.52	-1.83977	8.13887e-40
Rapgef6	1.88	2.13	2.32	7.25	7.82	7.71	-1.4406	2.2112e-61
Ptprs	6.41	5.62	5.59	19.94	20.7	21.54	-1.40497	8.41184e-89
Abcd4	2.63	3.09	2.34	8.35	8.63	8.31	-1.24758	1.30329e-18
Rab19	1.23	1.2	1.7	6.03	5.85	6.09	-1.72516	8.04743e-13
Rab3d	5.88	5.37	5.54	18.81	19.42	19.27	-1.37147	1.37633e-70
Kif20a	1.53	1.78	1.83	7.96	9.1	8.29	-1.90522	8.38969e-49
Rad51	0.69	0.71	0.82	3.67	3.8	3.88	-1.94995	1.15556e-15
Rad51ap1	0.45	0.38	0.44	1.85	2.53	2.39	-1.99345	1.07058e-08
Rad51b	0.06	0.04	0.11	0.59	0.25	0.3	-2.19761	0.0343441
Rad54l	0.77	0.77	0.37	2.25	1.99	2.31	-1.35959	1.77704e-09
Rasgrp2	1.43	1.02	1.05	5.32	4.74	4.9	-1.65727	2.03241e-18
Rapsn	0.18	0.07	0.07	0.76	0.58	0.52	-2.10823	0.00558222
Rasa3	9.3	10.15	10.24	97.11	99.88	101.96	-2.92684	0
Rasal1	0.02	0	0	0.32	0.44	0.42	-5.5501	3.62478e-05
Reps2	0.32	0.32	0.26	6.15	6.72	7.79	-4.08703	1.71092e-141
Nlrp1a	0.73	0.96	0.83	2.33	2.52	2.9	-1.22526	7.28278e-12
Rb1	4.98	5.07	4.78	15.23	16.17	16.71	-1.28161	2.43882e-60
Rev3l	0.62	0.66	0.72	1.9	2.13	2.06	-1.1937	3.39635e-20
Bex1	9.48	9.87	10.23	89.84	88.95	84.09	-2.78079	7.21942e-164
Rfc2	9.99	10.5	11.92	32.33	33.44	32.7	-1.2116	3.40603e-39
Rfx2	0	0.02	0.03	0.26	0.22	0.25	-3.42003	0.00178732
Rfx3	0.13	0.11	0.11	0.33	0.37	0.34	-1.12409	0.00117955
Rgl2	12.16	11.49	11.07	37.84	36.56	37.39	-1.28573	1.01973e-83
Rgs2	4.6	4.67	3.95	43.69	43.22	42.25	-2.88555	1.64299e-288
Xpr1	4.87	4.91	5.16	16.47	17.95	18.19	-1.4075	1.5761e-106
Rora	0.43	0.5	0.39	2	2.25	2.42	-1.93576	5.61122e-40
Rrm1	6.17	6.17	5.95	17.05	18.3	17.48	-1.12527	6.51903e-50
Rrm2	1.66	1.53	1.67	12.58	13.2	12.21	-2.56941	3.88037e-66
Dhrs3	31.22	30.73	28.62	325.14	304.52	310.23	-3.03789	0
Scd2	16.66	17.96	18.09	59.9	65.23	61.99	-1.421	7.5391e-183
Sord	10.19	9.15	9.6	30.62	29.23	30.54	-1.24384	2.194e-54
Selenbp1	1.83	1.85	1.71	9.08	8.74	9.2	-1.93754	2.9504e-27
Selenbp2	0.14	0.11	0.04	1	1	0.76	-2.85285	5.33899e-05
Sema6b	0.83	0.65	0.8	3.12	2.58	3.01	-1.53095	5.04224e-15
Sorbs3	4.12	3.44	4.02	13.92	12.42	13.85	-1.42723	1.56813e-41
Shcbp1	0.5	0.52	0.72	2.74	2.71	2.31	-1.76114	1.24628e-09
St6gal1	0.8	0.8	0.75	21.62	21.21	22.82	-4.44119	4.41731e-259
Stil	0.29	0.34	0.16	1.54	1.19	1.32	-1.96566	4.70805e-11
Ski	7.51	7.36	7.96	28.54	28.61	27.5	-1.47904	4.77922e-144
Slc12a7	4.72	3.69	4.46	11.5	11.41	11.26	-1.00195	4.67405e-30
Slc16a7	1.77	1.55	1.62	5.45	6.63	6.84	-1.78216	2.18919e-47
Slc2a3	0.06	0.03	0.06	0.36	0.39	0.4	-2.57319	7.50927e-05
Slit1	0	0.01	0	0.23	0.18	0.12	-5.65128	2.51351e-05
Smpd2	2.34	2.41	2.28	8.24	7.4	6.59	-1.23723	1.99412e-11
Snta1	1.09	0.83	0.86	2.91	2.9	1.96	-1.08046	8.45391e-05
Soat1	38.42	36.97	36.93	169.23	171.89	168.35	-1.77499	0
Sort1	18.08	16.86	17.72	68.41	69.35	69.72	-1.56827	1.21371e-288
Fam120c	0.38	0.47	0.44	1.39	1.22	1.52	-1.40006	2.00519e-12
Kctd12b	1.97	2.18	2.23	12.2	13.72	12.72	-2.19313	2.67036e-113
Tbc1d16	0.18	0.23	0.25	1.32	1.22	1.64	-2.26682	5.11063e-21
Ubald1	12.4	10.61	10.54	62.13	58.41	68.43	-2.10398	1.21557e-112
Smagp	0.31	0.48	0.47	4.86	4.39	4.74	-3.10086	3.34067e-14
Pif1	0.29	0.37	0.33	1.27	1.68	1.62	-1.81951	2.3192e-10
Zfp976	0.12	0.23	0.13	0.43	0.65	0.58	-1.36671	0.000627251
Fam180a	0	0.16	0.12	0.64	0.47	0.24	-1.88728	0.0495307
Srpk2	4.47	5.3	4.87	13.93	14.31	13.64	-1.17926	2.91689e-48
Etl4	0.09	0.03	0.07	0.62	0.52	0.63	-2.69773	4.91999e-11
Kntc1	0.63	0.63	0.57	1.79	2.11	1.92	-1.3848	2.64652e-13
Tspan10	0	0.03	0.03	0.29	0.11	0.18	-2.93472	0.0494964
Aurkb	1.11	1.38	1.26	6.18	5.87	5.3	-1.81048	3.86837e-19
Sned1	0.04	0.04	0.02	0.26	0.17	0.23	-2.19334	0.000115423
Aurka	2.56	2.53	2.06	7.23	7.82	8.29	-1.31011	4.67192e-15
Fanci	0.23	0.28	0.23	1.08	1.23	0.93	-1.77166	4.98e-09
Dock3	0.07	0.04	0.06	0.54	0.44	0.49	-2.82993	5.28209e-13
Zdhhc9	11.98	12.22	12.34	36.89	36.99	37.07	-1.20025	5.9009e-82
Cpeb3	0.57	0.66	0.55	2.95	3.05	2.78	-1.89935	3.7468e-31
Bhlhe40	12.94	12.45	14.02	118.18	113.52	119.96	-2.75514	0
Thnsl1	0.38	0.32	0.74	1.5	1.11	1.19	-1.0893	0.000371327
Stxbp4	0.28	0.27	0.31	0.89	1.07	0.75	-1.26732	1.47122e-05
Snx30	2.31	2.5	2.29	10.18	10.38	10.9	-1.72876	5.08766e-100
Suclg2	1.06	1.4	1.34	4.07	4.11	3.65	-1.33254	4.78199e-15
Med22	5.11	5.81	5.46	14.78	14.16	14.91	-1.01392	3.66053e-31
Gen1	0.3	0.18	0.23	1.56	1.69	1.43	-2.25313	1.01976e-13
Syngr1	91.93	79.77	82.95	194.63	192.42	193	-1.11289	3.41511e-81
Kif15	0.26	0.15	0.12	1.66	1.56	1.54	-2.95296	1.78849e-21
Synj2	2.53	2.89	2.68	9.79	10.45	11.33	-1.55041	6.80813e-67
B3gntl1	0.87	0.53	0.59	2.34	2.05	1.98	-1.29145	7.3443e-07
Tbc1d31	1.38	1.61	1.36	5.73	5.8	5.61	-1.5718	1.07785e-29
Coq10a	5.12	6.18	6	20.79	22.78	21.56	-1.48465	4.20135e-38
Gab3	0.19	0.5	0.36	3.08	3.13	3.02	-2.73728	1.99001e-17
Tbc1d4	0.92	0.83	0.81	2.72	2.64	2.85	-1.42748	3.92051e-18
Suox	0.63	0.42	0.35	1.9	1.61	2.04	-1.59022	1.03324e-06
Mtss1	3.31	3.35	3.37	38.91	40.04	39.5	-3.15638	0
Tfdp2	0.21	0.32	0.32	1.58	1.6	1.42	-2.04874	1.51826e-22
Fancd2	0.18	0.21	0.18	1.26	1.38	1.3	-2.50601	1.45907e-17
Mgst2	2.36	2.71	1.18	5.4	7.09	4.12	-1.08296	0.00676205
Syne3	0.36	0.3	0.4	2.08	2.85	3.02	-2.50753	2.23873e-30
Ccdc191	0.45	0.5	0.54	1.08	1.82	1.35	-1.11843	0.000101242
Arap2	0.81	0.69	0.68	3.27	3.58	3.41	-1.84148	1.1066e-41
Frat2	0.08	0.03	0.05	1.2	1.24	0.97	-3.98781	1.83193e-08
Paox	1.67	1.92	2.09	15.67	15.27	16.05	-2.60945	9.70429e-63
Spice1	0.55	0.48	0.61	2.14	2.39	2.36	-1.77793	6.04707e-16
Zfp273	0.38	0.68	0.55	1.54	1.45	1.31	-1.01899	0.00285975
Aldh4a1	2.99	2.58	3.04	7.88	8.29	8.16	-1.08694	1.31098e-20
N4bp3	0.93	0.77	1.01	5.07	5.08	5.01	-2.12099	1.9935e-27
Tifab	9.49	9.94	9.1	33.05	33.46	32.91	-1.37886	1.88227e-93
Tmem71	0.67	1.06	0.84	6.89	7.03	6.64	-2.59427	1.43025e-48
Wdr19	0.55	0.59	0.72	1.76	2.11	1.74	-1.18923	6.56716e-11
Prdm9	0.37	0.47	0.44	1.1	1.17	1.34	-1.06337	0.000266132
Armc2	0.12	0.1	0.11	3.03	2.31	3.19	-4.44046	8.98648e-39
Dstyk	2.54	2.73	2.51	6.99	7.58	7.78	-1.11254	9.37851e-33
Cracr2b	0.63	0.51	0.52	12.23	10.26	10.05	-3.91098	8.82305e-55
Tbx6	0	0	0.07	0.28	0.28	0.53	-3.57459	0.00857365
Atg9b	0.18	0.04	0.15	1.49	1.31	1.39	-3.12048	2.2129e-16
Fam83f	0.15	0.08	0.19	3.94	3.76	4.2	-4.41118	5.80195e-36
Fbxw10	0.02	0.02	0.04	0.46	0.37	0.29	-3.5621	0.000109602
Tnrc6b	0.63	0.6	0.56	2.6	2.96	3.05	-1.86229	8.72777e-72
Tmem82	0.17	0.09	0.09	0.75	1	0.67	-2.41243	8.69191e-05
Tcf7l2	2.01	2	1.77	5.55	5.07	5.11	-1.0476	3.86499e-15
Tfeb	5.43	4.7	5.44	34.59	32.28	34.04	-2.30228	9.77046e-144
Tmem51	6.64	7.27	7.01	25.72	25.86	25.86	-1.50301	7.46198e-56
Cdk5rap2	1.06	0.99	0.95	2.83	2.83	2.64	-1.06056	4.75702e-24
Pstk	0.91	1.06	1.06	4.32	3.09	3.59	-1.47986	7.25368e-06
Cped1	0.46	0.49	0.4	1.48	1.73	1.76	-1.49938	5.60331e-12
Syde2	0.16	0.11	0.17	0.49	0.52	0.35	-1.39587	0.00130524
Chtf18	0.37	0.35	0.39	1.6	1.56	1.53	-1.67988	1.49271e-08
Slc43a2	7.87	8.25	8.02	55.72	56.46	55.9	-2.39442	0
Hip1	3.57	3.5	3.2	43.24	47.49	47.03	-3.34292	0
Trmt2b	2.36	1.89	2.19	5.59	6.28	5.93	-1.05536	4.46069e-13
Traf3ip3	0.28	0.14	0.03	1.8	1.89	1.47	-3.2136	6.05636e-11
Slc36a1	8.97	8.86	9.38	49.44	50.81	50.7	-2.083	0
Ncaph	0.71	0.62	0.86	4.62	5.07	4.25	-2.26712	3.43051e-27
Sec22c	1.57	1.58	1.86	6.19	6.22	6.75	-1.56399	3.52674e-43
Fam117a	1.65	1.24	1.85	10.11	8.99	8.95	-2.15022	7.41101e-43
Rassf2	1.84	1.76	2	14.35	14.89	14.5	-2.57604	9.86008e-158
Nav1	1.54	1.49	1.74	11.23	12.52	12.48	-2.47223	1.03602e-232
Miga1	0.71	0.74	1.05	2.39	2.44	2.5	-1.13934	1.58284e-10
Cnksr3	1.55	1.55	1.37	4.15	4.45	4.73	-1.16975	7.05789e-14
Phactr2	1.63	2.55	2.14	6	6.63	7.39	-1.80357	8.07005e-57
Ccdc28a	2.22	1.35	1.78	5.02	5.67	4.26	-1.09607	5.74825e-05
Arfgef3	0.01	0.02	0.03	0.21	0.24	0.34	-3.15099	2.19125e-07
Mfsd4b5	0.22	0.25	0.24	0.6	0.81	0.67	-1.1136	0.00595627
Mfsd4b1	0.08	0.03	0.05	0.26	0.27	0.32	-2.1561	0.020963
Lrrc20	2.33	2.97	2.38	12.07	10.93	12.17	-1.79775	1.48196e-47
Pdxk	5.1	5.26	5.32	50.06	51.03	51.52	-2.87586	0
Shc2	0.27	0.19	0.23	1.11	1.03	1	-1.78528	6.01307e-08
Appl2	2.22	2.51	2.87	19.62	18.49	17.62	-2.43043	9.25417e-119
Tcp11l2	0.56	0.65	0.56	9.64	10.15	9.78	-3.65797	3.60386e-71
44264	1.16	0.77	0.77	3.09	3.29	3.51	-1.47633	1.00183e-08
Arhgap9	11.62	10.83	11.38	57.17	57.26	58.14	-1.9485	5.43637e-163
Wdpcp	0.47	0.47	0.53	1.83	1.69	2.29	-1.57325	1.48247e-07
Ehbp1	0.38	0.37	0.42	1.19	1.35	1.03	-1.19278	2.0443e-06
Flcn	10.6	9.23	8.99	25.97	25.94	24.97	-1.01317	9.81352e-42
Tec	4.72	5.04	4.96	47.86	48.95	45.37	-2.86779	5.67438e-285
Cntrob	0.42	0.45	0.35	2.01	1.73	1.68	-1.72393	7.94978e-12
Chd3	3.35	2.81	3.23	10.92	10.52	11.82	-1.41544	4.02316e-66
Tef	2.41	2.57	2.62	13.82	13.26	13.44	-1.99828	6.65306e-99
Acap1	0.14	0.07	0.06	1.15	1.03	0.77	-3.1114	7.87288e-08
Evi2b	7.54	9.73	10.78	56.82	53.42	58.43	-2.1868	7.4391e-50
Stac2	22.81	22.6	21.65	76.84	71.26	77.25	-1.34583	7.89406e-130
Tns4	0.14	0.08	0.09	1.25	0.79	1.16	-2.91688	2.92043e-14
BC030867	0.35	0.15	0.3	1.7	1.52	1.66	-2.25024	1.08643e-09
Abca9	1	0.89	0.98	3	3.13	3.41	-1.30149	4.13058e-21
Cd300a	8.54	9.55	8.87	100.01	96.58	97.32	-3.10424	0
Cd300lb	11.16	13.9	12.52	154.43	152.05	150	-3.20429	0
Cd300ld	74.86	79.64	76.27	216.32	219.09	219.09	-1.10369	2.93241e-159
Trim47	4.75	3.9	4.49	12.17	11.91	11.39	-1.03534	6.95385e-18
Rnf157	1.9	1.99	2.03	10.01	9.03	9.21	-1.84657	6.18303e-69
Tmc6	3.99	3.33	3.64	13.45	12.16	11.64	-1.39023	4.17506e-35
Tmc8	1.74	1.11	1.55	4.97	5.01	4.98	-1.37048	9.50154e-15
Engase	0.29	0.29	0.28	4.69	3.98	4.73	-3.6108	2.23653e-55
Dnajc27	0.61	0.87	0.67	1.74	1.91	1.7	-1.05083	5.54878e-07
G2e3	0.94	0.81	0.95	2.21	2.57	2.5	-1.02593	5.95178e-12
Tex2	3.27	3.55	3.15	13.92	13.06	14.68	-1.66137	3.32998e-77
Mis18bp1	0.66	0.63	0.62	3.51	3.92	3.31	-2.08784	4.55272e-29
Mlh3	0.95	0.95	0.79	2.91	2.92	2.78	-1.26065	2.37617e-16
Cipc	6.78	6.94	6.51	40.93	41.74	42.98	-2.25828	2.54484e-269
Kcnk13	0.89	1.25	1.29	8.61	8.82	7.69	-2.46825	8.98951e-57
Dglucy	3.02	3.12	3.28	9.62	9.5	10.47	-1.26623	1.95699e-28
Rin3	7.08	6.2	7.23	34.5	31.91	33.05	-1.79069	2.57157e-132
Wdr60	0.37	0.47	0.62	2.28	2.1	2.05	-1.7444	4.17164e-14
Cdca7l	0.58	0.66	1.13	16.3	15.53	15.6	-3.88694	3.40484e-122
Tgfbr2	8.88	8.69	8.88	35.04	35.15	34.91	-1.58518	6.46769e-175
Tg	0	0.03	0	0.06	0.06	0.11	-2.70335	0.0138894
Rnf144b	1.1	1.09	0.93	9.96	11.17	11.04	-2.95761	1.57584e-123
Thbd	1.03	1.01	1.16	8.82	8.58	7.71	-2.56676	1.62296e-73
Cdc14b	1.46	1.34	1.34	3.9	3.98	3.75	-1.06086	7.27472e-16
Serinc5	1.05	1.1	1.44	4.4	4.06	4.15	-1.40462	2.78124e-24
Lhfpl2	96.44	99.99	96.07	276.35	273.35	283.58	-1.10452	5.55733e-186
Klf10	6.75	6.83	7.23	25.07	23.95	22.57	-1.38373	1.88674e-69
Marveld2	0.17	0.26	0.15	0.98	0.78	0.83	-1.81522	1.29512e-05
Depdc1b	0.02	0.03	0.03	0.85	0.59	0.99	-4.71502	9.53587e-07
Tk1	2.21	1.97	1.96	7.87	8.12	8.79	-1.73517	1.2794e-17
Rarb	0.07	0.08	0.09	0.24	0.32	0.29	-1.48525	0.0456708
Tle1	1.58	1.59	1.66	5.31	5.01	5.37	-1.35089	4.93862e-18
Tle2	0.72	0.67	0.72	3.01	3.33	2.71	-1.69306	9.70688e-14
Oxnad1	0.89	1.11	1.24	3.07	3.04	2.84	-1.09251	8.13014e-06
Wdhd1	0.48	0.33	0.42	3.01	2.96	2.53	-2.41526	8.69048e-28
Dlgap5	1.41	1.1	1.26	3.81	4.35	3.39	-1.19453	4.21547e-10
Tmem260	2.45	2.35	2.13	6.61	6.59	6.4	-1.13195	1.25216e-27
Haus4	0.77	0.87	1.07	5.99	5.6	5.76	-2.29667	1.47048e-20
Ska3	0.42	0.52	0.67	2.18	2.45	2.36	-1.72269	4.93727e-09
Arl11	15.93	15.75	16.56	134.63	122.14	120.62	-2.57393	3.53604e-305
Tmod1	0.53	0.25	0.36	3.43	3.31	2.83	-2.77083	1.12407e-23
Akap11	1.6	2.02	1.9	5.04	6.21	6.28	-1.26399	3.33826e-34
Tnfrsf11a	4.72	4	3.82	11.27	11.33	11.28	-1.02459	5.44797e-32
Tnfsf12	24.17	21.59	21.42	111.56	110.01	109.02	-1.90539	1.63321e-211
Tnni2	0.63	0.53	0.75	3.5	4.18	2.43	-1.78217	0.000154678
Tns1	1.24	1.25	1.22	14	14.25	15.14	-3.13506	0
Top2a	2.63	3.49	2.98	12.59	14.33	12.65	-1.71382	7.42226e-73
Tpmt	0.61	0.4	0.58	1.88	1.54	1.47	-1.17287	0.00014858
Nr2c2	1.01	0.87	1.27	3.32	3.94	4.08	-1.60948	1.12503e-30
Traip	0.28	0.42	0.78	1.53	1.89	1.34	-1.40171	0.000109985
Tfrc	28.74	32.23	28.88	150.29	153.7	151.72	-1.93632	0
Tst	1.63	1.73	2.32	21.67	16.42	18.8	-2.93871	4.003e-48
Ttk	0.41	0.42	0.51	2.27	2.29	2.25	-1.9404	4.57876e-13
Zrsr1	1.46	1.35	1.49	4.26	3.8	4.5	-1.13564	1.31683e-15
Ulk1	3.68	4.24	4.32	11.73	11.73	11.42	-1.10127	1.90186e-41
Unc119	14.1	12.57	13.41	46.47	45.94	43.54	-1.36913	6.92686e-53
Unc13b	0.07	0.06	0.1	0.31	0.26	0.25	-1.42482	0.0033126
Ung	0.44	0.19	0.56	2.2	2.01	1.81	-1.94635	2.03297e-07
Utrn	1.84	2.15	2.09	5.81	5.78	5.91	-1.1092	5.62636e-34
Vamp1	0.26	0.2	0.24	1.46	1.12	1.16	-2.07196	1.01186e-08
Vav2	2.48	2.44	2.87	9.9	9.56	9.86	-1.51161	1.38375e-58
Vdr	0.07	0.14	0.12	0.35	0.4	0.39	-1.40995	0.00562579
Vegfa	4.14	3.95	4.05	13.93	15.34	13.34	-1.40612	4.07511e-47
Vegfb	11.56	11.65	11.29	31.3	30.5	29.09	-1.01222	8.14967e-24
Otulinl	4.05	3.41	3.91	27.46	24.2	25.3	-2.38614	5.60806e-135
Vipr1	0.01	0.01	0.02	0.1	0.16	0.07	-2.41271	0.0304378
Mroh6	0.02	0.02	0.05	0.39	0.3	0.35	-3.17312	0.000229584
Naprt	0.51	0.34	0.44	1.42	1.31	1.35	-1.2629	0.00154658
Arhgap39	1.24	1.4	1.29	7.44	7.28	7.79	-2.11067	1.39931e-66
Mkl1	11.38	10.6	10.84	30.85	30.46	31.31	-1.09131	5.37989e-73
Vwf	1.93	1.97	1.91	13.08	13.53	14.62	-2.42075	2.02366e-213
5031439G07Rik	29.4	27.57	27.94	98.81	104.57	110.93	-1.48178	1.91958e-183
Gramd4	1.04	0.91	1.04	4.56	4.62	4.23	-1.74822	1.87765e-29
Cerk	14.55	14.24	13.58	100.35	100.02	100.65	-2.43397	0
Tbc1d22a	13.26	13.88	13.63	39.84	37.98	38.68	-1.08485	4.07926e-72
Tceal9	28.65	29.45	29.68	103.58	109.44	101.84	-1.46198	1.26606e-96
Rapgef3	0.2	0.16	0.1	1.37	1.24	1.26	-2.89545	6.23669e-14
Wee1	1.86	1.67	1.77	6.51	6.26	6.59	-1.46468	2.10498e-27
Wfs1	24.02	21.03	20.72	91.57	96.63	96.94	-1.71187	1.35959e-195
Fgd4	5.29	6.12	5.25	15.05	17.17	15.8	-1.1838	2.72601e-68
Tmem191c	0.13	0.09	0.04	0.52	0.39	0.49	-2.02363	0.0349348
Slc7a4	0.06	0.08	0.19	0.43	0.53	0.32	-1.70824	0.0107938
Cip2a	1.14	1.74	1.22	4.55	4.97	3.9	-1.29141	1.5571e-14
Xk	0.08	0.11	0.12	0.28	0.36	0.36	-1.26341	0.0105605
Zdhhc14	0.28	0.26	0.3	6.84	7.37	6.01	-4.2099	3.59836e-57
Rab40c	5.35	5.08	5.42	15.03	14.21	12.72	-1.00377	2.84446e-21
Slc37a1	0.46	0.31	0.24	2.2	2.06	2.27	-2.30145	1.73576e-15
Adamts10	1.87	1.31	1.37	4.38	4.57	4.38	-1.15022	2.28376e-15
Trerf1	0.93	1.01	0.75	3.79	4.18	4.02	-1.84991	2.87485e-41
Ttc7	8.7	8.65	7.85	34.88	34.52	36.31	-1.68721	7.34389e-165
Svil	3.69	3.83	4.08	11.36	11.78	12.15	-1.19971	1.62899e-60
Slc27a6	0.09	0.22	0.22	3.59	3.56	3.78	-3.94781	1.58004e-29
Snx32	2.09	1.98	2.27	8.14	6.67	8.66	-1.46134	9.71759e-16
Npas4	0.18	0.19	0.1	7.95	8.48	7.24	-5.28932	2.86842e-101
Xrcc1	5.41	4.56	5.05	14.83	14.74	15.03	-1.15982	3.49821e-26
Xrcc5	0.41	0.66	0.57	1.69	1.9	1.54	-1.24624	3.89196e-05
Nmrk1	1.55	1.54	1.84	4.84	4.55	5.57	-1.22823	1.93406e-08
Pgm5	0.02	0.03	0	0.2	0.23	0.14	-3.13663	2.24764e-05
Twnk	0.95	1.09	1.15	3.35	3.38	2.92	-1.21362	3.4968e-09
Zan	0.01	0.01	0.01	0.11	0.08	0.08	-3.23352	2.88699e-05
Zranb3	2.82	2.86	2.79	23.41	24.64	23.81	-2.69107	1.67036e-237
Rab7b	16.69	16.97	17.05	87.42	86.51	86.57	-1.95308	0
Zfp101	0.49	0.52	0.59	1.75	1.69	1.78	-1.29335	5.41637e-06
Rasal2	0.3	0.31	0.24	1.14	1.37	1.3	-1.78322	3.57571e-20
Dars2	1.35	1.65	1.65	4.46	3.87	4.27	-1.03375	2.84299e-11
Fam78b	1.69	1.83	1.74	6.52	6.71	6.73	-1.54686	2.46388e-46
Atf6	6.21	6.49	6.77	17.15	18.63	20.14	-1.11394	1.18647e-59
Lyplal1	0.15	0.38	0.31	0.92	1	1.17	-1.54254	0.00456142
Vash2	0.48	0.4	0.44	4.48	4.56	4.51	-2.96239	4.37525e-51
Flvcr1	7.95	8.48	8.82	53.02	53.59	53.66	-2.26184	0
Zfp239	0.22	0.15	0.11	0.53	0.46	0.52	-1.23627	0.0300078
Lpgat1	5.05	5.8	5.13	13.53	14.35	13.6	-1.0608	4.92235e-50
Arhgef4	0.17	0.26	0.3	2.31	1.68	1.99	-2.64282	3.17144e-14
Zfp41	0.49	0.42	0.49	1.43	1.87	1.47	-1.33823	4.00547e-07
Nemp2	0.19	0.18	0.17	1.64	1.53	1.47	-2.70166	7.05421e-15
Hibch	1.04	1.39	1.04	5.98	5.78	5.49	-1.91739	5.16077e-19
Pms1	0.42	0.43	0.49	1.2	1.47	1.24	-1.10002	0.000293012
Cxcr1	0.11	0.07	0.23	2.87	2.33	1.81	-3.6076	2.3368e-08
B3gnt7	0.97	0.6	0.58	6.29	5.19	5.82	-2.60716	1.15104e-34
Dgkd	5.08	4.92	4.61	15.82	15.52	15.01	-1.24987	2.95051e-69
Camk1d	1.77	1.59	1.43	5.67	6.25	5.74	-1.44337	2.40156e-42
Proser2	0.02	0	0	0.1	0.13	0.07	-3.67003	0.0265254
Zfp94	0.19	0.22	0.24	0.46	0.76	0.42	-1.03856	0.0482216
Zer1	1.57	1.72	1.66	5.3	4.23	5.27	-1.15986	2.22553e-16
Zik1	0.12	0.18	0.08	0.57	0.65	0.56	-1.82261	3.24298e-05
Cytip	1.59	1.62	1.52	8.16	9.09	9.21	-2.17197	9.49619e-47
Ccdc148	0.01	0.02	0	0.1	0.12	0.09	-2.99756	0.0396551
Tlk1	10.86	11.63	11.62	28.99	31.33	30.46	-1.00749	6.65156e-58
Mettl8	1.79	2.78	1.94	7.27	6.81	7.01	-1.36096	6.60836e-17
Kif18a	0.07	0.2	0.19	0.87	1.04	0.75	-2.13007	7.5383e-07
Rhov	2.38	2.5	1.96	11.65	11.18	12.36	-1.96979	1.28177e-33
Kiz	1.05	1.26	1.36	5.34	4.67	4.52	-1.5803	1.06862e-14
Trib3	0.17	0.26	0.17	1.18	0.91	1.03	-1.97252	6.04236e-05
Slc17a9	0.73	0.73	0.8	2.95	2.54	3	-1.49929	9.04531e-09
Nudt6	1.11	1.18	1.63	3.43	3.83	3.59	-1.04798	0.00170297
Tmem131l	2.67	2.57	2.9	8.29	8.65	8.69	-1.24882	1.74114e-38
Fhdc1	0.61	0.69	0.72	1.82	1.84	2.03	-1.10023	4.70346e-10
Fcrl1	0.1	0.18	0.04	0.75	0.33	0.76	-2.09773	0.00507247
Syt11	2.42	2.19	2.26	9.14	9.16	9.85	-1.67786	9.45069e-59
Prune1	5.53	5.07	4.78	14.81	16.19	15.78	-1.20257	3.67722e-38
Trim45	0.16	0.23	0.31	0.77	0.85	0.69	-1.29271	0.000490834
Cenpe	0.77	0.74	0.92	2.72	3.65	3.39	-1.60173	4.42545e-29
Arhgef39	0.41	0.15	0.31	2.55	2.36	2.13	-2.65046	6.34405e-11
Galnt12	0.37	0.24	0.18	1.81	1.46	1.11	-2.08696	6.95007e-07
Megf9	1.08	1.22	1.22	3.43	3.93	3.79	-1.26517	4.02478e-12
Cyb5rl	0.84	0.39	0.6	2.28	2.42	1.83	-1.66192	2.3711e-08
Ttc39a	0.05	0	0.03	0.39	0.45	0.16	-3.30028	0.0038034
Tesk2	0.47	0.59	0.59	2.41	2.19	1.99	-1.63495	1.56017e-10
Oscp1	0.24	0.1	0.07	0.38	0.31	0.71	-1.39796	0.0219606
Man1c1	15.48	16.48	16.6	55.99	54.39	53.92	-1.4154	1.15443e-137
Crocc	0.29	0.17	0.21	0.8	0.8	0.91	-1.48112	9.85349e-08
Fndc10	0.22	0.25	0.25	1.38	1.33	1.49	-2.15826	2.94056e-07
Klhl17	1.29	1.22	1.24	4.39	4.05	4.56	-1.3944	9.51871e-16
Galnt11	3.83	4.2	4.46	10.99	11.91	10.89	-1.04184	4.24158e-20
Agbl5	0.33	0.49	0.46	1.38	1.22	1.42	-1.21535	4.5274e-05
Haus3	2.6	2.36	2.82	7.15	7.22	6.23	-1.00949	9.92447e-10
Zfyve28	0.41	0.36	0.25	1.73	2.34	1.97	-1.94848	7.61702e-13
Sel1l3	3.6	3.67	3.43	16.24	15.39	16.61	-1.76829	3.04137e-98
Guf1	1.19	1.18	1.2	3.45	3.98	3.38	-1.21953	2.09598e-17
Cnot6l	3.37	4.21	3.44	11.3	11.84	11.69	-1.25024	1.3703e-59
Arhgap24	4.86	4.6	4.56	22.85	23.49	22.5	-1.95582	7.47886e-120
Galnt9	0.16	0.12	0.35	27.79	28.4	27.93	-6.69584	2.12528e-71
Vsig10	0.11	0.11	0.13	1.69	1.89	1.7	-3.49332	1.87361e-23
Fbxo21	1.98	1.72	1.81	6.03	5.89	5.44	-1.25316	4.02663e-22
Amz1	1.17	0.69	1.16	25.11	24.4	25.64	-4.23529	5.0157e-188
Daglb	7.04	6.83	6.72	105.26	102.5	102.96	-3.5084	0
Paip2b	1.89	1.85	2.44	6.16	6.75	7.48	-1.31876	9.6897e-21
Arhgap25	16.71	15.99	15.58	176.1	172.41	177.49	-2.99013	0
Iqsec1	19.59	17.75	17.89	69.72	72.77	78.36	-1.59053	7.36741e-189
Frmd4b	5.96	5.28	5.45	19.47	19.01	18.69	-1.37651	9.96587e-76
Vgll4	2.58	1.8	1.93	11.31	11.03	11.17	-2.02723	5.31019e-37
Ankrd26	0.34	0.46	0.5	1.22	1.29	1.19	-1.09346	2.02811e-07
Clstn3	0.02	0.02	0	0.14	0.09	0.09	-2.99878	0.0400486
Clec9a	0.13	0.12	0.06	1.08	1.15	1.06	-3.10795	3.99767e-11
Klhl42	0.81	0.89	0.64	2.11	2.27	2.21	-1.08472	1.77442e-11
Caprin2	0.41	0.19	0.23	1.12	1.41	1.04	-1.7487	7.90184e-08
Kmt5c	3.8	2.74	3.41	14.71	14.76	14.66	-1.76301	1.16789e-53
B3gnt8	2.62	2.24	2.58	19.83	18.76	18.77	-2.52812	7.74472e-71
Rasgrp4	0.33	0.3	0.25	0.66	0.98	1.1	-1.27574	6.8479e-05
Wdr62	1.36	1.34	1.28	5.84	5.24	5.89	-1.70208	3.06251e-39
Arhgap33	0.07	0.08	0.09	0.32	0.33	0.45	-1.82964	0.00126694
Zfp939	0.3	0.25	0.21	0.9	1.09	0.93	-1.05641	0.00166593
Siglecf	2.12	2.14	2.47	15.77	15.72	17.01	-2.4538	1.66947e-88
Prc1	3.03	2.76	2.6	11.73	12.84	11.12	-1.67557	4.20723e-47
Gdpd5	0.31	0.17	0.16	1.19	1.3	1.24	-2.16747	4.93979e-10
Dchs1	0.04	0.05	0.09	0.66	0.55	0.62	-2.88054	1.11766e-18
Xylt1	0.38	0.6	0.49	10.8	13.44	14.66	-4.3325	5.2764e-103
Palb2	0.46	0.35	0.42	1.49	1.42	1.25	-1.48424	2.22325e-07
Hirip3	0.71	0.81	0.76	2.28	2.66	2.34	-1.33142	2.6107e-07
Ccdc189	0.08	0.25	0.29	0.83	0.51	0.83	-1.3435	0.023853
Adprhl1	0.03	0.04	0.05	0.13	0.14	0.16	-1.61226	0.00847893
Neil3	0.18	0.21	0.18	1.83	1.76	1.73	-2.808	1.1544e-11
Ankle1	0	0.04	0.06	1	1.1	0.94	-4.43706	3.30602e-09
Zfp961	1.33	1.22	0.83	3.24	2.95	2.9	-1.03747	2.6196e-06
Tmem184c	6.01	6.43	6.69	20.81	19.26	19.2	-1.25689	1.24208e-45
Fhod1	2.38	2.19	2.31	7.49	7.67	7.02	-1.28437	3.06463e-29
6430548M08Rik	1.2	1.24	1.5	14.93	14.85	15.11	-3.10278	9.14408e-215
Zfp810	0.52	0.49	0.49	2.69	2.29	2.03	-1.83175	1.44127e-13
Gramd1b	12.15	12.37	10.87	25.54	27.41	29.83	-1.01625	3.05348e-61
Dmxl2	2.23	2.71	2.55	10.68	11.56	12.02	-1.78238	3.21874e-123
Snx33	1.15	1.32	1.22	3.46	3.55	3.45	-1.10086	1.11821e-13
Mindy2	4.87	5.36	5.14	17.96	18.2	18.81	-1.455	6.80688e-120
Fam214a	0.35	0.4	0.3	5.49	6.02	6.01	-3.8367	8.00885e-97
Slc17a5	4.06	3.53	3.95	20.09	19.98	18.62	-1.94399	8.43085e-101
Plscr4	0.97	0.68	0.68	7.51	7.78	6.39	-2.80561	1.26622e-57
Nbeal2	1.65	1.48	1.6	7.19	6.58	7.41	-1.75192	8.34196e-82
Prss50	0.13	0.13	0.13	0.67	0.46	0.6	-1.79855	0.025221
Als2cl	0.51	0.59	0.47	4.62	5.2	4.38	-2.73464	2.72553e-60
Alms1	0.08	0.09	0.14	0.55	0.74	0.68	-2.28339	2.9745e-15
Spry3	0.01	0	0.03	0.29	0.23	0.31	-4.005	8.76427e-05
Slc9a7	1.8	1.48	1.63	5.14	5.86	5.57	-1.3989	3.63541e-38
Ints6l	1.7	2.33	1.94	5.4	6.27	5.06	-1.08291	1.3444e-14
Pcyt1b	0.02	0.07	0.05	0.24	0.24	0.2	-1.83143	0.00775968
Ercc6l	0.46	0.28	0.38	1.48	1.56	1.58	-1.63935	2.45806e-10
Gemin8	0.68	0.46	0.45	1.46	1.76	1.1	-1.04813	0.00775968
Zc3h12d	1.47	1.03	1.08	5.17	5.21	4.72	-1.67548	3.0606e-28
Rtn4rl1	0.02	0.04	0	0.16	0.16	0.2	-2.88318	0.0155319
Ssh2	0.61	0.6	0.7	2.26	2.08	2.01	-1.32563	3.02308e-21
Atad5	0.18	0.26	0.27	0.98	0.98	1.16	-1.71848	1.15605e-10
Coro1c	37.74	35.02	37.07	114.82	113.75	116.82	-1.24931	5.28585e-169
Phospho1	1.79	2.73	2.93	21.25	21.57	20.38	-2.6901	8.4515e-89
Sdk2	0.03	0.02	0.03	0.35	0.39	0.41	-3.30447	1.07655e-13
Bace1	0.71	0.49	0.62	1.53	1.68	2.14	-1.07003	7.76614e-06
Irf2bpl	3.63	3.15	3.12	14.98	14.15	14.86	-1.74706	2.96243e-81
Cdc6	0.57	0.29	0.6	1.96	2.1	2.5	-1.59486	5.16766e-08
Mtr	1.59	1.71	1.59	4.28	5.11	5.06	-1.22784	4.45849e-28
Dand5	0.85	0.34	0.57	1.84	2.26	1.71	-1.3304	0.000615453
Gadd45g	10.78	10.28	9.91	50.57	43.68	43.43	-1.7687	3.32686e-62
Pde4d	0.13	0.11	0.09	0.45	0.49	0.41	-1.55909	1.08911e-05
Gapt	0.34	0.39	0.65	4.05	3.76	3.43	-2.62456	1.00222e-19
Gpr34	0	0	0.03	0.57	0.47	0.29	-4.95984	0.000447035
Esyt1	99.29	95.91	94.49	274.28	263.4	277.72	-1.0886	4.38729e-155
Ago2	5.85	5.41	5.85	13.48	17.21	19.14	-1.13407	2.81449e-12
Zfp647	0.13	0.21	0.13	0.72	0.58	0.6	-1.53207	0.00704331
Nek4	0.81	0.88	0.88	2.74	2.81	2.8	-1.31448	1.24679e-13
Foxred2	0.52	0.61	0.64	8.95	8.41	8.56	-3.39549	4.63701e-124
Ttc38	0.61	0.47	0.59	2.85	2.8	3.38	-2.04535	6.30579e-22
Tenm4	0.11	0.11	0.08	0.72	0.76	0.68	-2.46349	2.97552e-22
Dip2b	2.24	2.07	1.82	6.86	6.93	7.04	-1.35228	6.61738e-55
Mkl2	6.34	6.25	6.16	15.6	17.28	17.51	-1.01437	3.04016e-57
Lmln	0.17	0.12	0.12	1.39	1.24	1.42	-2.91575	9.04663e-20
Ccdc14	0.33	0.23	0.33	1.1	1.15	1.06	-1.615	1.94271e-07
Ptpn21	1.01	0.82	0.99	2.59	2.35	2.76	-1.05942	6.05636e-11
Tiam2	0.14	0.07	0.26	0.48	0.45	0.43	-1.26567	0.0119033
Zfp760	0.38	0.48	0.51	1.5	1.71	1.4	-1.34164	5.21882e-08
Neurl1b	0.02	0.02	0.03	0.54	0.43	0.47	-4.08828	2.7432e-10
Rasgrp3	0.03	0.04	0.04	4.02	4.54	4.26	-6.65934	6.41541e-36
Ccdc112	0.79	0.66	0.99	2.47	2.47	2.11	-1.13155	2.69182e-06
Ccdc85b	0.73	0.83	0.6	2.27	1.72	1.92	-1.05986	6.46023e-07
Ranbp6	0.6	0.61	0.67	2.26	2.55	2.26	-1.50769	6.64661e-16
Kif20b	0.52	0.58	0.57	2.99	3.8	3.05	-2.18793	1.36815e-31
Slc35g1	0.15	0.16	0.2	0.48	0.64	0.54	-1.29916	0.00493004
Natd1	3.43	3.03	3.87	10.25	10.34	11.14	-1.21349	1.05802e-33
Tpra1	9.24	9.78	8.82	69.39	64.64	65.51	-2.43524	2.09279e-228
Pgap1	5.39	5.48	5.14	13.57	14.53	15.8	-1.04577	4.11918e-57
Pnpla7	5.29	4.22	4.69	41.06	40.19	42.07	-2.70891	0
Fam78a	1.57	1.54	1.79	5.83	5.76	6.17	-1.4468	1.5911e-27
Crb2	0.14	0.06	0.05	0.3	0.23	0.2	-1.15475	0.0301458
Dhrs9	8.2	7.91	7.42	39.17	41.84	43.64	-2.00349	4.439e-155
Harbi1	0.87	0.93	0.93	3.03	2.78	2.12	-1.11644	2.00818e-05
Ldlrad3	1.58	1.58	1.64	10.75	10.09	9.79	-2.26323	1.60263e-82
Wdr76	0.34	0.4	0.38	1.95	1.88	1.6	-1.88791	1.63361e-14
Atp8b4	4.88	5.79	5.32	14.86	15.15	15.08	-1.09125	7.90276e-51
Dzank1	0.01	0	0	0.05	0.07	0.08	-4.03128	0.00981918
Bbs12	0.34	0.19	0.22	0.66	0.91	0.67	-1.50236	2.81248e-05
Slc22a15	0.16	0.15	0.25	0.59	0.57	0.5	-1.16603	0.000289147
Bank1	0.11	0.04	0.18	0.74	0.99	0.54	-2.46154	2.51238e-06
Fam110b	0.53	0.42	0.45	2.18	2.45	2.08	-1.74828	3.58193e-09
Atp6v0d2	112.04	118.49	113.48	708.54	716.71	707.69	-2.23869	0
Gabbr2	0.09	0.16	0.16	1.67	1.86	2.16	-3.43419	2.39723e-23
Klhl9	7.45	8.69	7.51	29.1	30.9	28.65	-1.50048	2.14149e-104
Rab42	0	0.14	0.23	0.68	0.72	0.33	-1.82356	0.0154855
E2f2	0.03	0.04	0.07	3.36	3.53	3.08	-5.80961	5.57477e-36
Klhl21	2.68	2.25	2.23	8.89	8.93	9.13	-1.50865	9.55962e-42
Tmem156	0.2	0.48	0.36	1.57	1.8	1.83	-2.12247	1.40959e-11
A430033K04Rik	0.4	0.29	0.53	1.68	1.31	1.33	-1.42047	4.26555e-06
Ccdc142	0.61	0.71	0.66	2.19	1.9	1.79	-1.16693	2.24033e-06
Prickle2	0.16	0.13	0.1	0.42	0.38	0.35	-1.15713	0.00109908
Clec1a	0.05	0.05	0.04	0.67	0.84	0.69	-3.46638	7.09403e-08
Plxna4	0.15	0.17	0.18	0.54	0.47	0.5	-1.17824	7.21074e-07
E330009J07Rik	1.39	1.52	1.24	8.44	9.36	9.24	-2.35741	1.70078e-121
Lgi4	0.07	0.08	0.12	0.37	0.23	0.39	-1.33546	0.0422637
Zfp473	0.09	0.02	0.05	0.3	0.23	0.29	-1.98727	0.0075957
Fsd2	0.02	0	0.04	0.17	0.12	0.22	-2.73183	0.0270122
Nars2	0.69	0.76	0.86	1.82	2.17	2.35	-1.19676	1.15409e-05
Nlrp10	0.11	0.06	0.1	1	1.07	0.66	-2.89389	8.82008e-12
Tnfrsf26	3.35	4.11	3.55	21.26	19.97	21.4	-2.10592	3.05216e-104
Mrgpre	1.81	1.77	1.66	15.08	14.04	15.33	-2.68032	7.91483e-130
Ppp1r3b	2.21	1.89	2.09	8.49	8.23	8.52	-1.63436	6.75759e-51
Zfp791	0	0.02	0.05	0.88	0.69	0.87	-4.63497	2.38589e-08
Sipa1l2	1.53	1.98	1.68	7.15	7.67	7.64	-1.70375	3.54463e-64
Zfp317	1.28	1.43	1.14	3.45	4.18	3.74	-1.14126	2.16967e-13
Nxpe4	0.14	0.12	0.14	1.27	1.02	0.98	-2.52453	6.46802e-09
Snx14	3.78	3.65	3.86	12.36	12.23	12.35	-1.23052	1.0491e-36
Zbtb38	1.52	1.28	1.27	4.85	4.96	5.83	-1.53368	1.0428e-25
Nim1k	0.07	0.06	0.07	0.61	0.7	0.45	-2.78729	1.67563e-07
Zc4h2	0.61	0.76	0.82	2.28	2.15	1.81	-1.11034	0.000114075
Pcmtd2	2.04	2.06	1.89	7.12	7.35	7.18	-1.43814	2.94527e-31
Ccdc15	0.05	0.08	0.13	0.15	0.26	0.18	-1.78789	0.001147
Slc36a2	0.76	0.94	0.8	12.44	11.72	11.82	-3.44278	6.6821e-84
Rttn	0.22	0.24	0.24	1.92	1.96	2	-2.68789	6.87432e-38
Mpst	7.05	7.17	5.58	19.36	19.35	20.47	-1.20699	1.89021e-20
Dnajc28	0.26	0.24	0.2	1.23	1.48	1.39	-2.17033	8.01093e-11
Ap1s3	1.05	1.63	1.21	4.04	3.38	4.36	-1.19073	8.81407e-09
Tpcn1	2.29	2.37	2.31	36.35	38.45	39.68	-3.66903	0
Cdc42ep3	1.07	1.26	1.02	8.17	7.08	7.47	-2.33101	3.92038e-33
Plekhg3	1.44	1.27	1.67	7.07	7.14	7.02	-1.88104	5.52983e-60
Adgre5	18.67	17.42	18.07	179.55	171.9	177.37	-2.85122	0
Fgd2	0.09	0.04	0.2	1.83	1.42	1.36	-3.55625	8.66036e-12
Gnpda1	11.04	10.91	11.65	89.11	87.28	87.24	-2.57263	0
Grk6	3.75	4.15	4.38	12.38	12.83	13.01	-1.20521	2.88343e-31
Hsf4	0.22	0.41	0.26	0.9	1.09	0.96	-1.34051	0.00988999
Map2k6	0.16	0.11	0.09	0.79	0.69	0.98	-2.07848	0.000138769
Map3k1	3.17	3.22	2.8	11.28	12.07	12.16	-1.5405	1.54376e-84
Map3k12	0.36	0.54	0.65	2.35	2.24	2.26	-1.72214	6.69812e-16
Map3k4	1.97	1.7	2.13	5.31	5.15	5.09	-1.03787	9.67351e-20
Map4k1	1.84	1.13	1.79	10.99	10.71	11.19	-2.38107	1.57102e-59
Poli	0.76	0.87	0.57	2.68	2.79	2.25	-1.40735	3.11853e-09
Mok	0.24	0.1	0.14	0.87	0.59	0.56	-1.84559	0.0118954
Slc27a1	25.49	23.13	22.82	67.35	65.84	67.61	-1.09284	5.80665e-88
Acsf2	1.48	1.34	1.77	5.38	5.6	6.34	-1.47663	3.94855e-20
Ankrd13b	4.48	3.89	4.43	14.88	15.46	16.03	-1.44908	1.39739e-53
Rab11fip4	0.13	0.06	0.06	0.48	0.47	0.44	-2.03364	2.66232e-07
Slc26a11	0.61	0.53	0.61	10.79	10.38	8.92	-3.77509	2.26023e-83
Ccnb1	2.92	3.35	2.65	12.14	11.45	10.96	-1.55354	5.21517e-33
Abcd2	0.34	0.41	0.37	9.05	9.09	9.08	-4.20178	1.00651e-152
Klhl38	0.19	0.19	0.05	0.77	0.66	0.92	-2.06956	0.000275364
Nlrc3	0.52	0.61	0.44	8.08	8.63	9.25	-3.30794	1.89716e-119
Cenph	0.66	0.5	0.55	2.35	2.33	1.58	-1.46102	0.000636112
Capn11	0.09	0.2	0.13	0.45	0.49	0.69	-1.61165	0.00972098
Acot1	0.25	0.6	0.47	0.91	1.01	1.75	-1.11223	0.0292815
Ss18l2	6.02	5.11	6.38	17.97	15.6	15.56	-1.14804	1.31672e-06
Sh2d1b1	0.21	0.3	0.3	5.9	6.02	5.21	-4.00813	1.05972e-24
Dagla	1.25	1.23	1.4	7.18	6.94	7.19	-2.0537	3.74339e-75
Exo1	0.2	0.18	0.16	0.85	0.95	1.04	-2.17634	1.25637e-07
Inpp4a	2.14	1.98	2.22	7.69	8.64	8.51	-1.56593	1.63885e-57
Pask	0.1	0.09	0.15	0.53	0.49	0.68	-1.94514	2.93762e-06
Racgap1	2.2	1.65	2.14	11.22	11.02	10.91	-2.06971	1.72036e-59
Fbxo10	0.37	0.42	0.46	1.4	1.34	1.29	-1.27647	1.78352e-07
Clspn	0.31	0.31	0.2	2.22	2.12	2.18	-2.57534	5.97231e-29
Epb41	4.04	3.7	3.61	13.59	15.26	14.38	-1.52618	2.05546e-78
Gpr157	0.93	0.91	0.96	13.93	13.68	12.48	-3.43515	3.56533e-178
Nat8l	0.03	0.06	0.05	1.64	1.65	1.63	-4.66953	1.15648e-32
Mphosph9	0.22	0.31	0.28	0.93	0.9	0.88	-1.53303	4.06674e-10
Fat3	0.08	0.08	0.07	0.62	0.67	0.72	-2.67992	4.15066e-34
Nlrx1	1.51	1.41	1.21	6.26	6.03	5.36	-1.69099	1.20073e-30
Rab6b	0.47	0.4	0.37	1.88	1.74	1.62	-1.66596	2.56751e-13
Pfkfb4	6.41	6.33	6.6	18.65	17.96	17.95	-1.08717	1.31746e-42
Tspan32	0.46	0.65	0.93	2.39	2.07	2.38	-1.38146	6.35373e-05
Sgsh	0.84	0.56	0.69	11.02	10.64	10.62	-3.54785	3.90501e-135
Prr11	0.79	0.79	0.83	3.41	3.9	3.44	-1.75282	1.46574e-22
Klhdc1	0.37	0.61	0.6	1.88	1.91	1.88	-1.43803	2.3529e-06
Phf21b	0.03	0.02	0.03	0.19	0.11	0.23	-2.3372	0.0196383
Rpusd2	0.41	0.33	0.36	1.01	1.05	0.88	-1.01916	0.000119589
Mixl1	0.03	0	0.02	0.21	0.13	0.13	-2.92926	0.0482718
Chaf1a	1.53	1.43	1.47	4.11	4.32	4.28	-1.11531	2.00297e-12
Zfp398	0.49	0.65	0.47	1.56	1.75	1.94	-1.24113	2.57459e-12
Tarsl2	0.45	0.47	0.57	2.85	3.1	2.8	-2.15027	3.62831e-20
Phlda3	4.31	3.77	4.7	15.33	13.58	14.29	-1.36616	7.51368e-22
Pald1	0.24	0.22	0.15	1.38	1.44	1.2	-2.31503	1.38124e-13
Gyg	38.19	38.13	34.25	110.66	104.61	109.22	-1.15705	1.58383e-84
Add3	2.78	3.34	3.28	18	19.36	18.51	-2.1721	3.65321e-143
Msrb1	114.59	111.38	104.4	326.96	305.81	317.24	-1.14797	3.38994e-102
Dnajb9	7.87	7.38	7.84	18.88	20.62	21.4	-1.00333	9.849e-23
Tbl2	1.44	1.27	1.2	3.08	3.96	3.52	-1.06098	1.60499e-12
Tjp3	0.2	0.21	0.25	1.37	1.05	1.41	-2.15417	7.70036e-09
Sh2d3c	1.82	1.37	1.74	25.2	21.58	24.79	-3.46165	3.63144e-179
Dusp13	0.31	0.41	0.46	4.07	3.93	3.64	-2.76847	1.02373e-14
Abca8b	0.05	0.05	0.03	0.25	0.25	0.3	-2.41835	1.48618e-05
Abcg3	0.32	0.25	0.17	3.16	2.95	2.63	-3.12617	2.50439e-25
Amot	0.13	0.19	0.23	0.72	0.75	0.68	-1.64673	1.29271e-08
Nrep	0.2	0.11	0.11	0.54	0.67	0.34	-1.52841	0.0217958
Marveld1	3.05	2.89	3.15	11.2	10.58	10.87	-1.44322	4.56941e-39
Tm4sf19	7.84	7.07	6.42	32.96	36.73	38.65	-1.98483	1.18377e-59
Klhl23	0.06	0.07	0.1	0.29	0.38	0.15	-1.35021	0.0432142
Depdc5	1.56	1.33	1.44	3.88	4.44	4.49	-1.03534	3.90657e-20
Slc9a5	0.41	0.35	0.16	0.97	0.53	0.82	-1.06593	0.002651
Zdhhc8	3.32	2.56	2.89	9.34	8.64	9.49	-1.1547	7.99524e-28
Zfp385c	0.02	0	0	0.29	0.29	0.05	-4.62033	0.00239174
Adamts13	0.22	0.2	0.14	0.57	0.81	0.67	-1.46986	0.000734893
Miip	3.25	2.38	3.38	8.16	9.39	8.57	-1.14811	4.2829e-12
Ing4	8.56	8.34	8.54	29.51	31	29.5	-1.42955	6.41202e-52
Kif19a	0.05	0.07	0.05	0.82	1.13	0.91	-3.70406	4.0478e-11
Ndrg3	5.76	6.23	6.49	19.13	17.08	17.18	-1.12819	2.47244e-33
Bcar3	2.92	2.56	2.87	13.59	14.53	13.56	-1.90925	1.13601e-74
Ulk2	4.6	5.2	4.77	12.61	13.09	13.44	-1.03329	7.56181e-41
Gtse1	1.34	1.31	1.24	4.05	4.57	4.24	-1.33396	2.63178e-13
Adat1	0.29	0.16	0.16	0.66	0.65	0.56	-1.27868	0.0056476
Cbx8	0.86	0.58	0.62	2.68	2.53	3.17	-1.74877	4.37526e-08
Hist1h2ap	9.92	5.03	7.55	48.66	31.29	27.71	-1.93643	2.57597e-07
Hist2h2be	0.66	0.87	0.56	4.23	3.89	4.16	-2.15659	1.31597e-22
Pianp	10.42	9.79	9.71	49.03	48.1	49.5	-1.90003	2.93734e-148
Ubald2	6.83	5.82	6.7	20.02	23.78	22.29	-1.38116	1.13852e-30
C5ar2	0.3	0.4	0.25	2.91	3.12	3.27	-2.79365	4.29562e-26
A430078G23Rik	0.5	0.2	0.34	0.95	1.47	1.16	-1.41403	0.000127861
Pdpr	1.76	1.81	1.79	4.97	5.7	5.65	-1.18199	6.4349e-33
Fam168a	4.5	4.46	4.71	11.85	12.96	13.07	-1.07576	8.24218e-48
Galm	4.08	4.37	4.14	13.18	11.93	12.45	-1.17767	7.13951e-24
Agmo	0.28	0.16	0.14	0.76	0.79	0.47	-1.43166	0.0131457
Fbxo48	0.14	0.13	0.16	0.64	0.42	0.34	-1.42885	0.0326329
C130050O18Rik	0.4	0.38	0.28	1.58	1.08	1.05	-1.41475	0.000700203
Smyd4	0.33	0.29	0.47	1.38	1.11	1.27	-1.40002	5.99936e-06
Bbs9	0.25	0.29	0.33	2.74	2.74	2.6	-2.78266	1.22575e-25
Ttll1	1.95	1.4	2.15	4.83	5.12	5.02	-1.10571	1.3564e-08
Ercc6	2.49	2.58	2.41	12.11	13.35	12.32	-1.96458	2.90704e-131
Nceh1	14.57	14.32	14.05	121.16	120.78	122.56	-2.68031	0
Etfbkmt	0.16	0.29	0.22	1.45	2	1.39	-2.44908	7.21752e-07
Scai	0.23	0.31	0.24	1.26	1.28	1.21	-1.64722	8.09438e-16
Spef2	0.03	0.06	0.01	0.53	0.56	0.36	-2.74061	5.17127e-05
Fry	0.32	0.38	0.38	2.96	3.19	3.62	-2.7567	5.20897e-82
Alg6	0.7	0.87	0.94	2.6	2.43	2.2	-1.12335	2.30499e-06
Rasal3	4.34	3.89	3.64	11.58	11.92	12.13	-1.1838	4.38557e-34
Ipcef1	0.03	0.03	0.01	0.7	0.87	0.83	-4.80722	4.66424e-15
Lmod3	0	0	0.03	0.63	0.57	0.45	-5.48041	4.89417e-05
Lmbrd2	2.83	3.03	3.04	7.16	8.76	10.27	-1.12751	3.9032e-17
Vps13c	1.87	1.94	1.91	13.56	15.79	16.51	-2.63238	3.26735e-82
Slc26a9	0.1	0.03	0.03	0.26	0.24	0.25	-1.81959	0.0131287
Tmem154	3.93	4.1	4.59	82.81	83.41	79.86	-3.88121	0
Sirpb1a	0.58	0.47	0.74	2.75	2.69	3.14	-1.95874	3.05182e-07
Map7d3	0.19	0.15	0.23	0.57	0.93	0.67	-1.47769	0.00158597
Ccbe1	1.04	1.23	1.31	3.95	4.05	3.59	-1.28814	2.77433e-22
Serac1	0.94	0.84	1.13	2.99	3.45	2.96	-1.24675	2.3002e-16
Gpr183	0.04	0.02	0.1	6.34	7.38	6.31	-6.59454	5.05115e-35
Ppip5k1	0.93	1.1	0.86	5.49	5.33	6.08	-2.16671	3.27957e-62
Dna2	0.83	1	0.76	5.31	6.38	5.53	-2.32747	7.02354e-50
Fads6	0.02	0.04	0.04	0.2	0.24	0.3	-1.99793	0.00979143
Slc7a15	0.06	0.07	0.04	0.4	0.48	0.43	-2.42223	0.00646806
Gfod1	0.3	0.39	0.2	4.27	4.61	4.68	-3.52737	6.71159e-87
Sh2d4b	0.09	0.07	0.1	0.3	0.23	0.17	-1.34507	0.000860195
Zfp532	1.26	1.3	1.35	4.67	4.88	4.31	-1.38229	3.01658e-29
Ankrd44	1.87	2.02	1.86	8.35	8.37	9.34	-1.78281	1.95082e-74
Nostrin	2.66	2.7	3.2	11.59	10.73	10.68	-1.55166	8.33441e-26
Gm14461	0.88	1	0.54	7.27	7.28	7.23	-2.77422	6.44863e-33
Accs	0.74	0.73	0.7	2.61	3	2.57	-1.56102	1.30124e-15
Fnip2	20.99	22.08	21.82	81.19	84.44	84.67	-1.55013	1.16025e-298
Dennd2c	0.12	0.1	0.07	0.47	0.64	0.54	-1.98612	8.5513e-06
Dennd4c	5.87	6.41	7.05	29.9	30.84	29.54	-1.84805	1.90018e-186
Acot11	1.7	1.54	1.74	5.64	5.63	5.62	-1.37814	8.22414e-37
Fam185a	0.43	0.3	0.34	1.39	1.36	1.54	-1.56447	1.08217e-06
Gal3st4	0.31	0.28	0.31	0.66	0.79	0.95	-1.08051	0.0453837
Mindy4	0.13	0.22	0.11	0.55	0.71	0.56	-1.36755	0.0060828
Tmem150b	0.27	0.12	0.13	2.01	3.21	3.49	-3.85109	6.44216e-12
Fan1	0.47	0.53	0.38	1.37	1.54	1.57	-1.31124	1.49238e-07
Rnf150	0.42	0.42	0.44	5.64	6.45	6.45	-3.44481	3.65818e-164
Hcn4	0.06	0	0.1	0.21	0.48	0.25	-2.10155	0.00454492
Ankdd1a	0.36	0.46	0.48	1.9	1.83	1.99	-1.81409	7.78349e-17
Slc9a9	2.39	1.99	2.19	6.53	5.68	5.79	-1.05176	4.39275e-15
Nanos1	0.09	0.06	0.09	0.23	0.33	0.24	-1.38869	0.0329893
Ksr2	0.11	0.1	0.11	2.57	3.15	3.01	-4.37555	2.8451e-87
Proser3	0.47	0.28	0.46	1.5	1.62	1.32	-1.50727	8.97183e-06
Gpd1l	3.72	3.62	3.41	13.16	12.18	12.52	-1.40905	5.18828e-57
Acad12	1.18	0.74	0.81	3.28	3.64	3.61	-1.56203	1.44169e-11
Akap17b	0.26	0.19	0.24	0.89	0.96	0.91	-1.57488	8.21998e-09
Pheta2	0.57	0.77	0.71	1.86	2.33	2.01	-1.19439	4.72726e-06
Map3k9	0.17	0.21	0.21	1.07	1.03	1.02	-1.99438	2.32294e-22
Plekhm1	14.76	14.22	13.53	57.81	58.01	61.44	-1.65346	5.26553e-211
Nr1d2	2.17	2.75	2.79	9.83	10.06	9.6	-1.52867	1.18438e-51
Zfp931	0.24	0.34	0.25	1.5	1.82	1.71	-2.22409	3.52288e-07
Prune2	0.18	0.23	0.16	2.47	2.58	2.48	-3.30556	6.8719e-94
Pram1	0.41	0.44	0.18	3.77	3.96	3.34	-3.02649	1.92754e-23
Cnrip1	0.75	0.98	0.98	7.11	6.19	6.46	-2.46742	8.49696e-24
Mks1	0.79	0.84	0.42	1.36	2.17	2	-1.04969	0.001147
Serpinb1c	0.31	0.15	0.11	1.74	1.21	1.28	-2.51977	7.22139e-07
Gm5141	0.21	0.31	0.21	0.93	1.14	0.81	-1.58903	2.69956e-05
Zfp395	0.47	0.39	0.6	9.15	8.16	9.1	-3.77115	3.65702e-108
Prickle4	0.05	0	0	0.37	0.41	0.48	-4.20845	0.00571545
Tmem151a	0.32	0.39	0.55	2.61	2.37	2.18	-2.10948	4.6236e-19
Crocc2	0	0	0.01	0.06	0.06	0.05	-3.50442	0.0387117
Kif14	0.1	0.15	0.18	0.84	1	0.83	-2.18217	1.82627e-14
BC055324	0.52	0.25	0.38	1.08	1.11	1.37	-1.14664	0.000338713
Stum	0.05	0.05	0.04	0.59	0.48	0.51	-3.16164	6.14224e-11
Nsl1	0.23	0.6	0.43	2.15	2.68	2.3	-2.19434	1.23703e-13
Batf3	1.18	0.68	0.79	4.96	3.96	3.6	-1.87461	2.29976e-05
Ajm1	0.01	0.01	0.01	0.12	0.08	0.12	-2.78208	0.0209384
Gm5150	1.52	1.41	1.49	5.12	4.87	4.75	-1.35176	9.89136e-07
Pdp1	2.81	2.62	3.11	11.69	12.13	11.81	-1.65298	6.00456e-67
Zfp69	0.22	0.17	0.07	0.92	0.54	0.68	-1.7774	0.000962652
Tbc1d2	1.68	0.97	1.38	10.72	9.58	9.35	-2.55719	1.55798e-87
Nxpe5	0.84	0.74	0.88	2.49	2.72	2.85	-1.32363	1.3206e-07
Tsen2	1.29	1.01	1.14	3.65	3.04	2.96	-1.09092	2.735e-05
Lpar5	0.71	0.59	0.73	10.04	10.46	11.16	-3.66059	3.3406e-100
Cracr2a	0.34	0.46	0.33	2.29	2.89	2.41	-2.29378	3.5793e-37
Sbk2	0.16	0.12	0.5	4.34	4.26	3.22	-3.60349	1.70442e-16
Cep44	0.35	0.83	0.73	2.96	2.57	2.61	-1.77117	1.39805e-07
Zfp882	0.16	0.08	0.08	0.7	0.56	0.6	-2.13935	4.34043e-08
Zkscan7	0.17	0.31	0.24	0.81	0.76	0.86	-1.24192	0.00781293
Poc1b	1.9	2.63	2.94	7.92	7.61	7.9	-1.25346	1.93118e-18
Neil2	0.15	0.23	0.15	1.17	1.3	1.34	-2.36338	0.00013949
Zfp667	0.09	0.13	0.14	0.88	0.75	0.85	-2.43746	3.31099e-08
Irs2	0.7	0.78	0.63	4.35	4.24	3.9	-2.16086	6.31891e-35
Zfp174	0.12	0.1	0.11	0.45	0.65	0.56	-1.92268	5.3404e-07
BC052040	0.78	0.82	0.96	2.48	2.42	2.55	-1.14384	6.21572e-07
H2afy2	0.58	0.7	0.82	1.79	1.78	2.01	-1.0401	0.00135119
Iqgap3	1.08	0.9	1.05	3.07	3.48	3.14	-1.26632	4.83023e-18
Neurl2	1.03	0.75	0.99	10.5	8.15	7.89	-2.92174	1.33764e-25
Ccdc92b	0.02	0	0	0.15	0.1	0.08	-3.9614	0.0122552
Lrrc14b	0.22	0.1	0.17	7.02	5.3	5.8	-4.88314	4.61098e-45
Maml3	0.26	0.18	0.21	1.45	1.26	1.52	-2.31691	1.21266e-21
Frg2f1	0.16	0.19	0.09	0.59	0.52	0.44	-1.44317	0.036647
Mn1	0.04	0.01	0.02	0.16	0.11	0.13	-2.22738	0.00875432
Fam222a	0	0.02	0	0.17	0.17	0.29	-4.36884	0.00355786
Zfp975	0.28	0.52	0.53	1.44	1.09	1.1	-1.0556	0.00132668
Iqck	0.76	0.96	0.7	2.43	1.41	1.92	-1.01626	0.00597147
Amt	0.12	0	0.05	0.82	0.6	0.88	-3.44382	0.00025725
Rufy4	0.03	0	0	0.11	0.17	0.14	-3.67493	0.0255823
Rab44	0	0.02	0	0.33	0.24	0.44	-5.44085	6.25507e-05
Hist1h1c	6.72	5.73	6.15	37.28	33.85	31.72	-2.10139	4.36667e-41
Sacs	0.27	0.24	0.27	1.06	0.96	1.19	-1.60284	1.1182e-21
Rgs11	0.14	0.12	0.04	0.37	0.4	0.43	-1.65784	0.0121266
Slc25a13	4.38	4.42	4.73	16.88	18.32	17.07	-1.54432	1.85809e-64
Capn15	5	4.44	4.36	16.15	16.09	17.27	-1.43834	1.12106e-74
Prkn	0.14	0.21	0.2	0.69	0.61	0.83	-1.97474	0.00114534
Stag3	0.03	0.09	0.02	0.28	0.13	0.29	-1.86016	0.0326651
Chek2	1.41	1.68	1.11	7.84	8.46	7.86	-2.13291	3.67259e-35
St6galnac6	6.26	5.35	5.77	22.53	19.94	20.73	-1.46378	3.86864e-51
Ramp1	1.27	0.8	0.87	3.37	3.68	2.96	-1.60782	1.05516e-11
Tmem141	6.49	6.9	4.44	15.96	13.84	14.27	-1.02958	2.54591e-08
Knstrn	2.09	2.18	2.26	6.79	6.25	6.71	-1.28168	1.08543e-14
Bbs1	0.12	0.06	0.03	0.28	0.35	0.31	-1.75217	0.00100611
Pbk	0.48	0.8	0.7	4.29	4.99	4.81	-2.44036	3.68597e-18
Rab11fip5	7.37	7.12	7.09	25.26	25.86	26.56	-1.37748	1.87594e-100
Camk1	20.3	18.68	17.31	56.57	55.97	51.33	-1.15006	6.44521e-47
Rragd	0.72	0.63	0.73	7.3	6.83	7.58	-2.97204	2.10325e-97
Cdca8	3.21	2.92	3.33	9.82	12.36	10.99	-1.41568	2.87054e-19
Slc46a1	2.14	1.73	2.04	6.89	7.2	6.68	-1.41518	2.26561e-16
Ctdsp2	6.94	6.57	6.89	30.43	29.59	32.01	-1.75973	1.73276e-163
Cenpo	0.79	1.49	0.9	2.89	3.13	2.71	-1.41629	1.17055e-11
Acaa2	7.43	9.14	8.15	25.36	21.67	23.93	-1.12914	9.45028e-24
Ccdc69	0.65	0.56	0.95	2.07	2.13	2.85	-1.33598	0.00025137
Tspan14	13.64	12.76	13.92	84.4	81.15	83.57	-2.22881	0
Cbx7	0.02	0.06	0.04	0.51	0.71	1.01	-3.90026	9.0891e-08
Esyt2	4.61	4.89	5.1	14.12	14.8	14.68	-1.25092	3.41627e-69
Ldlrad4	1.29	1.4	1.36	3.47	3.37	3.63	-1.32255	3.64207e-19
E2f7	0.07	0.14	0.14	0.6	0.62	0.57	-1.90739	6.423e-07
Tmx4	4.32	5.03	4.9	12.69	13.11	12.39	-1.01491	4.3766e-38
Lair1	15.24	17.3	16.37	45.59	43.53	42.44	-1.02958	2.66111e-68
Rgs7bp	0	0.01	0	0.04	0.04	0.07	-3.50989	0.0389579
Dlg3	2.1	2.55	1.86	17.14	17.44	17.96	-2.57079	5.01743e-123
Chst3	0.07	0.1	0.08	2.17	2.28	2.32	-4.3301	1.17437e-43
Usp2	0.55	0.52	0.57	2.54	2.49	2.9	-1.88152	1.31452e-15
Porcn	0.41	0.21	0.18	0.51	0.93	0.81	-1.17221	0.0384494
Nphp1	0.54	0.81	0.71	1.89	2.02	2.42	-1.20896	2.99447e-05
Cdkl2	0.62	0.48	0.55	1.81	1.86	1.94	-1.36515	6.43913e-09
Rcan3	2.13	1.7	2.29	7.34	7.82	7.65	-1.4905	3.48701e-42
Slc40a1	1.3	1.05	1.81	9.25	8.27	7.23	-2.17337	5.78904e-44
Acrbp	0.56	0.74	0.97	2.77	4.31	3.83	-1.97161	1.09817e-09
Spag5	0.54	0.47	0.48	2.68	2.9	2.67	-2.08104	4.47742e-21
Kat6b	0.48	0.49	0.48	2.05	2.21	2.27	-1.73633	2.20788e-26
Rassf5	2.65	2.24	2.3	13.34	13.15	12.53	-2.02741	2.27082e-72
Ncapg	0.55	0.52	0.44	2.79	2.72	2.33	-2.0217	4.72092e-19
Tbc1d32	0.46	0.28	0.36	1.34	1.67	1.41	-1.59753	1.40209e-14
Arhgap27	1.22	1.27	1.48	4.91	4.64	4.7	-1.47421	4.50371e-23
Hpgds	4.13	3.72	3.81	34.51	35.41	33.45	-2.76008	4.84343e-249
Ankrd34a	0.26	0.29	0.22	1.01	1.12	1.13	-1.60922	4.63241e-05
Ptpn3	0.22	0.26	0.3	1.53	1.67	1.56	-2.19747	1.1526e-22
Nup210	0.18	0.13	0.13	0.46	0.48	0.42	-1.24458	0.000371521
Foxo4	1.37	1.24	1.49	6.22	5.91	6.2	-1.75027	2.24678e-30
Socs6	5.27	5.66	4.89	19.39	20.05	20.51	-1.61329	2.90413e-102
Mast3	5.49	5.01	4.84	16.52	16.54	17.12	-1.31727	1.1335e-70
Tbc1d8	0.79	0.76	0.71	5.68	5.87	6.02	-2.51847	2.12971e-60
Sfrp5	0.47	0.44	0.25	1.47	1.46	1.66	-1.58956	6.29454e-05
Ccpg1os	0.61	0.47	0.59	2.94	2.97	2.87	-2.34159	3.53746e-05
Pdgfc	0.48	0.24	0.37	2.37	2.44	1.95	-2.2526	1.43081e-16
Wdr45	3.3	3.09	3.71	9.13	9.51	9.89	-1.08224	2.56751e-13
Adgrg3	0.14	0.12	0.16	1.01	0.95	0.77	-2.42842	6.45625e-07
Zfp108	0.19	0.24	0.19	0.67	0.71	0.88	-1.5412	0.00136159
Plxnc1	4.99	5.3	5.31	27.6	27.11	28.14	-2.00083	4.34678e-261
Gsdme	0.76	0.61	0.53	2.54	2.2	2.5	-1.51615	1.05063e-07
Cadm1	0.99	1.07	0.98	3.57	3.74	3.26	-1.39013	2.19643e-18
Syt8	0.08	0.12	0.19	1.4	1.85	1.71	-3.30056	1.99625e-08
Dclre1a	1.22	1.4	1.24	3.86	3.99	3.18	-1.15397	1.57315e-12
Smad9	0.03	0.05	0.04	0.16	0.19	0.16	-1.66759	0.0182787
Slc2a8	1.91	2.57	1.53	7.89	6.63	7.14	-1.45297	9.40761e-16
Car5b	0.38	0.58	0.41	1.38	1.41	1.96	-1.38275	1.2914e-06
Cited4	0.15	0.2	0.05	1.39	1.56	1.4	-3.0672	6.48905e-06
Tspan5	4.71	5.52	5.31	15.14	15.15	15.73	-1.16391	1.82582e-37
Espn	0.32	0.17	0.16	0.7	0.58	0.94	-1.63266	0.000179306
Arl6	1.24	0.73	0.89	2.24	2.28	3.1	-1.00842	0.0026333
Abcb9	0.14	0.14	0.19	0.4	0.48	0.42	-1.10285	0.0350269
Ivd	11.5	12.99	13.19	43.51	42.87	43.4	-1.47011	9.56429e-107
B4galt4	1.24	1.49	1.43	4.38	4.16	4.45	-1.23471	6.22563e-10
Pdlim5	8.65	9.52	9.38	24.37	25.61	25	-1.07467	4.40019e-69
Foxo3	3.75	3.06	3.49	22.67	22.92	24.16	-2.39236	2.03711e-259
Zbtb20	0.37	0.33	0.34	1.35	1.67	1.54	-1.87669	3.29978e-56
Zfp235	0.3	0.41	0.49	1.15	1.08	1.11	-1.04525	0.000653351
Mast1	0.45	0.4	0.21	3.85	3.5	3.92	-2.95196	1.28112e-29
Habp4	2.46	2.91	2.75	9.38	8.26	9.25	-1.32617	3.67767e-23
Clec7a	287.52	313.69	305.69	844.14	865.89	849.08	-1.09829	6.12997e-186
Plag1	0.14	0.1	0.11	0.41	0.32	0.43	-1.31935	0.000882902
Alg2	3.58	3.85	3.74	10.8	10	9.89	-1.05576	1.52598e-22
Lat2	39.29	41.46	39.25	187.49	181.72	185.61	-1.80777	2.46241e-289
Mbnl1	20.71	22.82	21.66	93.54	97.32	95.11	-1.71085	7.53202e-300
Clec1b	0.49	0.64	1.13	2.26	1.56	2.28	-1.04299	0.0189326
Hacl1	0.45	0.55	0.46	2.25	2.56	2.18	-1.85413	2.03172e-11
Scamp5	2.79	2.9	3.26	12.75	13.63	13.29	-1.72569	3.93581e-61
Slc37a2	10.7	10.11	10.15	95.89	103.56	101.63	-2.87612	0
Dolpp1	4.18	4.83	5.3	13.02	13.35	12.74	-1.05535	2.5039e-20
Cxcl14	3.74	3.44	4.08	26.38	23.19	21.73	-2.26758	3.15468e-78
Gabarapl1	48.21	49.33	49.81	134.36	132.01	136.14	-1.05465	1.48287e-104
Gmnn	1.81	2.12	2.4	15.71	13.51	13.56	-2.37988	5.3909e-29
Kcne3	0.19	0.17	0.34	1.59	1.36	1.31	-2.44997	5.00783e-05
Slc15a2	0.2	0.16	0.18	0.55	0.42	0.71	-1.27937	0.0037928
Stk32c	0.08	0.06	0.19	0.62	0.78	0.39	-2.16912	0.00158128
Jmy	0.34	0.39	0.44	1.92	1.86	1.88	-1.8668	9.77486e-30
Tacc2	0.81	0.85	1.02	3.29	3.55	3.29	-1.47644	2.7502e-24
Fmnl1	4.75	4.03	4.61	16.21	15.95	15.42	-1.42051	2.70844e-61
Prokr1	2.47	2.46	2.39	10.44	10.7	11.56	-1.7497	2.53729e-63
Mmp19	21.17	18.57	17.08	71.27	67.84	68.63	-1.46709	1.27482e-110
Efcc1	0.06	0.06	0.05	0.27	0.29	0.26	-2.00468	0.000106695
Smpd3	0.39	0.47	0.57	2.07	2.9	2.23	-1.93301	2.2361e-20
Chst12	12.78	12.75	11.73	42.24	38.57	41.64	-1.31836	1.48905e-59
Pxmp4	2.28	1.85	1.97	8.7	8.99	8.98	-1.80511	7.77002e-25
Nek6	16.13	16.43	17.12	55.59	55.21	52.86	-1.32231	1.01672e-114
Cenpk	0.44	0.5	0.82	1.41	1.98	1.66	-1.07373	0.0277432
Rxylt1	2.58	2.39	2.41	7.69	7.88	8.07	-1.28749	2.83871e-28
Fignl1	0.37	0.48	0.43	2.79	2.53	2.37	-2.22805	6.30035e-17
Fancg	2.43	2.44	2.29	6.36	6.11	6.13	-1.00384	2.0938e-12
Trp53inp1	1.09	1.22	1.1	8.02	8.11	7.78	-2.40144	8.554e-97
Zfp551	0.06	0.12	0.07	0.5	0.44	0.31	-2.00278	0.000117415
Tnfsfm13	4.09	4.39	4.26	16.17	14.85	15	-1.45859	2.307e-39
Siglec15	0.07	0.08	0.11	0.99	0.98	1.4	-3.62428	1.20253e-08
Rad54b	0.2	0.15	0.18	0.94	0.76	0.79	-1.70679	4.27207e-05
Gm6710	0.64	1.12	0.84	2.78	2.52	3.3	-1.38597	7.15214e-11
Zfp970	2.53	2.8	2.87	7.75	8.49	7.75	-1.1444	1.47994e-29
Zfp953	0.47	0.57	0.61	1.77	1.79	1.73	-1.28144	1.89608e-09
Cd101	0.09	0.02	0.04	0.21	0.25	0.2	-1.81463	0.0371894
Zfp808	0.35	0.43	0.37	1.07	0.97	0.93	-1.10822	0.00117642
Nlrp1b	0.29	0.33	0.23	4.63	4.53	4.35	-3.22071	1.22424e-62
Cables1	0.03	0.05	0.02	0.16	0.19	0.29	-2.19802	0.018502
Syne1	1.16	1.08	1.02	13.36	13.74	13.97	-3.4632	3.25919e-288
Sptbn5	0.01	0.01	0.03	0.06	0.08	0.09	-1.73874	0.00855484
Gpr35	1.73	2.04	1.6	6.75	6.99	7.15	-1.53961	1.74792e-35
Rgs18	1.76	1.72	1.98	9.43	11.58	9.95	-2.09639	3.9831e-35
Abhd8	1.95	2.05	2.17	7.57	6.83	7.92	-1.4567	5.32068e-18
Gprc5b	4.91	4.68	4.97	18.76	20.73	20.69	-1.64024	1.59582e-101
Sirt3	0.86	1.06	1.06	4.04	3.29	3.58	-1.45854	5.30097e-07
Scel	0	0	0.04	0.19	0.18	0.19	-3.52043	0.00937438
Cldn12	0.71	0.95	1.27	2.32	3.04	2.68	-1.08295	1.53243e-07
Irak1bp1	0.35	0.28	0.31	1.09	0.72	1.19	-1.26041	0.00920209
Asb4	0.12	0.12	0.09	1.82	1.7	1.41	-3.49907	2.24564e-17
Sdr39u1	0.08	0.33	0.47	2.16	0.98	1.67	-2.17089	0.000311733
Angptl7	0.38	0.23	0.49	2.41	2.93	1.64	-2.28235	3.99334e-10
Map3k20	2.78	2.41	2.95	11.5	12.37	12.28	-1.86549	1.30795e-90
Lima1	10.85	10.88	11.93	45.89	42.59	42.41	-1.55029	6.45616e-159
Asph	5.13	5.15	5.29	18.85	20.7	19.65	-1.42907	2.09616e-99
Tmem254a	0.15	0.38	0.15	0.83	0.46	0.62	-1.23867	0.0387959
Rogdi	0.71	0.97	0.97	4.9	4.09	5.5	-2.04987	7.98067e-13
Hsd17b14	0.4	0.75	0.52	1.56	1.68	1.58	-1.16102	0.0199272
Ethe1	5	4.26	4.76	14.93	13.62	14.4	-1.21975	6.58579e-19
Rmnd1	5.49	4.87	5.2	15.98	14.53	13.28	-1.09552	4.87046e-19
Rmnd5b	6.1	6.32	6.51	18.13	16.71	16.8	-1.0506	2.3204e-23
Ypel3	4.31	4.64	3.36	72.04	66.25	68.06	-3.69115	2.4265e-167
Aaed1	2.95	2	3.68	14.99	15.45	14.86	-2.01452	4.40065e-24
Ska2	1.01	0.64	1.1	3.39	3.51	3.76	-1.56792	4.34593e-07
Nat9	4.91	5.39	5.07	15.92	15.16	14.75	-1.18741	2.6067e-15
Pithd1	4.65	4.52	4.53	13.72	11.85	11.52	-1.04355	2.20995e-13
Nicn1	1.33	1.28	1.15	6.1	6.87	6.1	-1.94534	2.34038e-24
Retreg1	3.8	3.78	3.87	24.68	26.73	23.42	-2.31009	4.17732e-142
Lyrm9	0.22	0.21	0.24	1.32	1.47	1.19	-2.145	5.48054e-15
Tmem218	0.98	0.59	1.31	4.34	5.64	4.56	-2.06326	1.9138e-10
Rmdn1	1.67	1.43	1.44	4	4	4.42	-1.17411	1.12969e-08
Susd3	0.33	0.44	0.5	20.44	19.97	20.43	-5.21834	2.59197e-57
Aqp11	0.09	0.05	0	0.37	0.32	0.76	-2.98408	0.0123339
Cenpp	0.49	0.2	0.19	0.91	1.68	0.85	-1.4236	0.0434974
Gmpr	1.31	0.93	1.26	6.31	7.25	6.43	-2.1467	1.29382e-20
Knop1	7.22	7.91	7.57	30.13	31.25	30.21	-1.61387	2.76575e-170
Zfand1	1.38	1.9	2.19	5.69	6.29	6.02	-1.30824	3.71313e-10
Dhrs7	10.6	10.94	11.39	29.7	30.24	27.99	-1.02811	9.4532e-25
Ahnak	33.6	35.35	34.92	96.77	107.71	111.8	-1.40034	3.82861e-31
Coprs	2.86	3.4	2.97	9.26	7.63	7.17	-1.02846	6.22176e-05
Pcp4l1	1.7	2.07	1.23	6.31	4.94	5.05	-1.3103	1.51392e-08
Oxld1	0.94	0.96	0.58	3.15	3	2.94	-1.5315	0.000702386
Spc25	2.16	1.93	1.61	8.83	9.03	7.99	-1.76009	3.20701e-19
Tnfaip8l1	0.2	0.27	0.32	1.29	1.42	1.19	-1.90392	1.79843e-06
Ska1	0.09	0.16	0.07	1.05	0.86	0.93	-2.79075	1.37616e-07
Smim4	3.08	4.05	4.49	11.61	7.78	10.31	-1.02093	0.00437972
Tmem238	0.24	0.18	0.49	1.09	1.07	1.54	-1.63911	0.0111161
Asrgl1	0.86	0.44	0.77	2.66	2.41	1.98	-1.37277	2.28182e-06
Cmc2	1.32	1.48	1.4	3.74	3.92	4.1	-1.09461	2.37981e-05
Fam107b	5.36	5.98	6.02	28.08	29.09	26.69	-1.86824	4.10016e-125
Hist1h2ao	2.19	4.17	3.24	10.58	13.78	12.21	-1.61006	7.19579e-08
Gm7694	0.19	0.22	0.27	0.7	0.95	0.7	-1.42482	0.000107354
Mis18a	1.92	2.28	1.91	8.15	7.74	7.25	-1.53367	2.23612e-13
Rdm1	1.87	1.67	1.12	5.91	5.42	5.07	-1.46264	7.77437e-08
Vps13b	2.57	2.89	2.53	7.1	7.77	7.74	-1.07887	5.19922e-42
Mcm8	0.36	0.43	0.49	1.57	1.35	1.18	-1.40204	2.32131e-06
Zfp541	0.01	0.01	0.02	0.18	0.18	0.08	-2.77489	0.00785494
Acp6	1.72	1.8	2.35	8.13	8.04	9.09	-1.70563	2.93234e-21
Bend4	0.71	0.75	0.64	2.09	2.14	2.1	-1.30164	5.73173e-18
Hacd4	22.87	23.47	22.88	84.5	86.19	87.94	-1.49473	2.21054e-184
Sirpb1b	1.97	1.86	1.89	5.12	4.6	5.49	-1.05308	2.20979e-06
Pex10	0.77	1.02	0.66	3.34	3.51	2.76	-1.57445	9.13857e-08
Efr3b	0.45	0.51	0.6	10.52	12.3	11.9	-4.09165	6.14183e-201
Bin2	11.68	10.33	11.45	46.25	46.1	43.94	-1.62639	1.91062e-103
Pycard	9.85	9.95	11.17	28.99	27.8	26.54	-1.03001	2.00593e-35
Acot13	11.95	11.89	10.63	38.24	39.19	33.75	-1.3271	4.44883e-22
Stard9	0.78	0.73	0.77	5.31	6.27	6.52	-2.57749	1.11354e-147
Rnf128	85.46	91.38	89.21	270.05	270.78	255.7	-1.18021	4.28003e-191
Zfp442	0.36	0.34	0.24	0.85	0.84	0.87	-1.0863	5.93041e-06
Pccb	4.69	5.56	5.96	19.09	19.8	19.67	-1.45513	3.25355e-47
Plin3	21.03	18.52	19.95	77.87	77.61	77.02	-1.56791	3.20698e-151
Tmem107	0.37	0.06	0.34	2.51	2.24	1.84	-2.68843	2.23897e-06
Asf1b	2.59	2.34	2.42	13.33	12.77	11.51	-1.9641	5.87528e-35
1700010I14Rik	0.41	0.71	0.41	1.51	1.39	1.74	-1.20557	0.00197446
Dsn1	0.59	0.77	0.69	2.09	1.94	1.6	-1.0545	0.000397307
Pqlc1	8.38	9.97	9.93	42.28	39.52	39.65	-1.70045	5.83772e-94
Trim59	1.27	1.08	1.07	3.81	3.54	3.06	-1.17642	1.14655e-09
Tmem206	7.23	8.1	6.86	38.89	40.56	38.66	-2.0075	1.42674e-206
Cdca7	0.84	0.67	1.38	3.01	3.42	3.34	-1.40647	2.49347e-08
Swsap1	1.4	0.97	1.45	3.24	3.07	4.12	-1.05625	3.25054e-05
Slc25a23	0.42	0.44	0.42	1.26	1.12	1.26	-1.10949	0.000205892
Nuf2	1.04	1.06	1.03	5.68	5.99	4.68	-1.97493	9.44541e-21
Rassf7	0.24	0.24	0.2	0.98	0.62	0.71	-1.40428	0.0253283
Cep19	0.92	0.99	1.16	4.64	4.09	3.96	-1.65051	3.77359e-11
Oxct1	24.15	26.26	23.83	83.3	84.46	81.69	-1.34434	3.93203e-159
Ndc80	0.62	1.01	0.69	3.64	4.21	3.9	-1.94128	1.17565e-15
Ctnnbip1	2.76	1.9	2.4	7.98	8.43	7.92	-1.38331	2.15657e-22
Mastl	0.28	0.49	0.37	1.32	1.62	1.63	-1.60215	3.74432e-10
Fbxo5	0.86	0.59	0.69	3.05	3.63	3.2	-1.80503	1.91196e-10
Nkain1	6.01	4.67	5.13	15.32	14.47	16.46	-1.14789	3.86384e-26
Smarca2	1.47	1.45	1.41	10.27	10.4	8.59	-2.47014	2.82473e-113
2610301B20Rik	1.59	1.66	1.3	6.74	5.54	5.85	-1.59353	2.33706e-17
Arl8b	45.76	51.71	44.59	123.49	128.54	127.15	-1.01365	4.7651e-78
Lpar6	1.54	2.26	1.37	21.42	20.37	20.01	-3.17859	4.37334e-126
Cdt1	6.8	6.15	6.39	23.86	22.42	22.94	-1.44091	5.23869e-54
Ube2t	0.9	0.72	0.45	2.89	3.07	2.2	-1.56558	0.000106938
Dph7	0.78	0.87	1.13	3.47	3.38	2.52	-1.21051	2.6914e-05
Bbs2	0.38	0.29	0.35	1.75	1.4	1.7	-1.85273	3.89361e-09
Erp29	56.69	55.26	57.52	179.8	178.96	172.62	-1.26144	1.06313e-136
Eps8l1	0.26	0.19	0.33	1.49	1.51	1.37	-2.19449	2.41071e-14
Coq8a	0.51	0.61	0.55	1.6	1.45	1.93	-1.27239	1.94027e-05
Hoga1	0.07	0.04	0.04	0.48	0.29	0.34	-2.51502	0.0204244
Abhd5	12.8	14.58	13.84	39.38	39.9	39.41	-1.12609	1.04473e-72
Eepd1	1.16	1.4	1.25	16.54	15.98	17.19	-3.31206	7.44737e-123
Polr3g	0.44	0.54	0.49	4.32	3.65	4.01	-2.62863	4.25398e-31
Calcoco1	2.9	3.08	3.87	15.2	15.4	16.21	-1.84604	3.68116e-63
Zfand4	0.1	0	0.04	0.48	0.69	0.47	-3.49615	4.05526e-06
Nudt7	2.31	2.85	2.98	6.56	6.87	6.78	-1.2224	1.07627e-09
Tctn3	1.13	1.21	1.62	5.99	6.21	6.19	-1.87666	3.12495e-28
Tm7sf3	4.04	4.56	4.76	13.22	14.09	13.19	-1.19786	3.3054e-36
Spc24	0.65	1.02	0.37	1.96	2.27	1.62	-1.08906	0.010636
Samd8	7.96	8.91	8.49	22.26	22.88	22.3	-1.00237	2.0182e-71
Etfrf1	9.6	10.83	10.14	27.48	29.64	27.66	-1.08897	8.85068e-28
Hapln3	0.72	0.7	0.66	4.78	5.14	5.97	-2.56853	5.64047e-46
Mansc1	0.27	0.22	0.56	1.16	0.76	0.96	-1.0452	0.0192134
Fbxo32	0.79	0.79	0.65	14.9	15.39	16.1	-3.97019	5.06944e-296
Cdca5	0.31	0.37	0.5	3.38	2.87	2.9	-2.55208	7.68031e-15
Echdc3	0.2	0.33	0.23	2.34	2.9	2.32	-2.92378	4.02128e-13
Rgs10	28.54	30.4	26.71	88	76.37	83.9	-1.16556	6.35468e-42
Mri1	1.56	1.31	1.28	3.6	3.59	3.73	-1.00026	2.85221e-06
Mdp1	1.88	2.59	2.31	9.54	9.87	9.34	-1.68848	3.56353e-24
Tmem86a	7.12	5.89	6.03	61.64	57.15	59.13	-2.82932	4.66213e-224
Mtfp1	0.09	0.26	0.22	1.06	1.34	0.89	-2.13632	0.000603391
Zfp169	0.44	0.32	0.28	1.17	1.12	1.2	-1.2687	1.20384e-10
Ccny	13.35	14.64	15.56	38.13	41.95	44.52	-1.10368	1.84156e-87
Gnpda2	3.6	4.37	4.57	10.51	12.76	11.57	-1.0671	4.10983e-15
Nudt12	0.36	0.33	0.33	0.94	1.82	1.43	-1.4973	7.15822e-06
Zwilch	1.13	1.06	1.24	3.23	3.45	3.66	-1.19265	1.35493e-09
Pclaf	1.6	1.41	1.49	7.54	7.66	7.96	-1.96279	7.66926e-34
B230217C12Rik	0.16	0.42	0.16	1.21	0.98	1.23	-1.82603	0.00433252
Etaa1	1.28	0.92	1.15	2.73	2.83	3.23	-1.00641	1.85606e-07
Ndnf	0.15	0.19	0.16	0.36	0.48	0.42	-1.15338	0.00237264
Cgnl1	1.31	1.35	1.37	8.05	8.62	8.84	-2.24906	4.20686e-113
Ccdc34	1.51	1.26	1.66	4.8	4.26	3.7	-1.134	6.70288e-08
Rpa3	1.58	2.48	1.82	6.6	6.48	6.36	-1.36868	7.26484e-05
Mcrip2	1.45	1.62	1.11	5.03	3.8	5.63	-1.47381	2.15818e-05
Ift80	0.39	0.63	0.51	1.51	1.31	1.33	-1.01717	8.04857e-05
Ncapd2	1.09	0.99	1.03	6.02	6.83	6.99	-2.27498	2.75386e-60
Aph1c	1.52	1.7	1.76	21.55	22.21	22.04	-3.33186	0
Ccdc88c	0.09	0.03	0.06	0.1	0.22	0.2	-1.21367	0.0392449
Tlcd1	0.17	0.13	0.17	1.4	0.9	0.63	-2.50539	7.4443e-05
Steap3	8.42	7.44	8.37	76.17	72.98	75.38	-2.81036	0
Tmem126b	4.91	5.96	4.9	18.79	16.96	14.78	-1.30469	3.00589e-13
Rmnd5a	3.69	4.2	3.85	17.25	17.34	17	-1.7322	4.46904e-126
Ppfia4	0.32	0.29	0.29	3.1	3.39	3.16	-2.9906	1.09595e-53
Fam189b	0.72	0.8	0.77	2.12	2.06	2.49	-1.12031	1.79109e-06
Sgo2a	0.49	0.34	0.29	1.81	2.23	2.01	-1.99427	7.80344e-18
Smim14	15.64	13.18	13.84	59.5	58.22	55.13	-1.71373	1.79205e-145
Fahd1	1.01	0.52	0.65	2.44	1.93	2.17	-1.19346	0.00153137
Nadk2	1.48	1.21	1.52	4.17	4.23	4.07	-1.18853	5.32464e-13
Fam198b	0.48	0.66	0.69	18.02	19.17	17.43	-4.4862	0
Hddc3	0.17	0.14	0.38	0.93	0.96	1.76	-2.32409	0.000362726
Rere	6.01	5.98	5.68	15.7	15.84	15.75	-1.00378	6.19866e-60
Rnf166	14.98	14.46	14.88	45.17	42.37	40.82	-1.13765	3.30255e-51
Trim37	1.53	1.54	1.39	6.39	6.49	6.16	-1.6804	1.03959e-44
Rbfa	8.16	6.85	7.28	19.6	21.38	18.66	-1.03098	5.35516e-17
Anln	0.69	0.88	1.1	4.46	4.88	4.57	-1.99979	1.52838e-40
Elovl5	9.46	9.38	9.91	33.11	33.2	34.3	-1.39949	3.10975e-89
Ddi2	9.33	8.24	8.63	22.02	23.8	27.05	-1.07275	1.75634e-36
Ak8	5.83	5.12	3.87	18.31	16.86	17.84	-1.44349	4.0283e-28
Vars2	0.41	0.52	0.51	1.71	1.75	1.55	-1.38889	1.36945e-09
1190005I06Rik	0.09	0	0	1.57	1.13	1.12	-4.78957	0.000792402
Pink1	12.77	10.43	10.46	37.08	36.77	39.85	-1.35625	3.07228e-60
Ctc1	1.54	1.45	1.82	6.17	6.02	5.76	-1.55398	9.62222e-32
Cdan1	1.4	1.34	1.5	3.51	3.77	4.2	-1.02573	1.69196e-16
Tatdn3	1.29	1	1.06	4.01	4.58	3.71	-1.48787	5.71416e-07
Haghl	2.45	2.11	2.27	9.12	8.43	8.2	-1.54573	7.32095e-15
Fuom	0.92	1.57	1.04	4.12	3.61	4.02	-1.25239	3.27074e-09
Tmem273	2.92	3.48	3.46	24.79	25.43	23.3	-2.5173	3.5074e-79
Ydjc	0.23	0.33	0.42	2.53	2.67	2.23	-2.52075	1.52823e-08
Pex11g	0.66	0.34	0.68	2.69	1.97	2.49	-2.13895	7.55327e-09
Kbtbd3	0.36	0.32	0.26	1.23	1.24	1.1	-1.53416	5.0879e-05
Bola1	2.2	1.61	2.29	7.71	4.79	6.4	-1.26518	1.16815e-05
Snx5	47.03	51.58	46.1	237.93	232.22	220.99	-1.85091	0
Snx24	3.1	3.42	2.85	14.99	16.43	14.08	-1.91543	3.4745e-47
Gins1	1.79	2	1.76	5.33	4.5	4.82	-1.02092	0.000177698
Ctdspl	0.55	0.75	0.71	2.97	2.89	2.84	-1.70508	3.75436e-20
Pacrg	0.46	0.18	0.27	2.69	2.06	3.23	-2.74151	1.75656e-09
Dnajb13	0	0.27	0.31	0.81	0.65	1.27	-1.90977	0.0218796
1700030J22Rik	0.2	0.07	0.11	0.6	0.37	0.31	-1.39981	0.0322466
Ripor3	0.16	0.2	0.25	0.52	0.65	0.53	-1.0802	0.0222319
Mfsd3	0.6	1.03	0.87	1.69	2.48	2.41	-1.00064	0.000780411
Cmbl	0.89	1.49	0.94	13.57	12.69	12.55	-3.17829	5.91345e-40
Plekhm2	17.08	16.13	16.79	44.52	42.74	45.88	-1.01522	5.00218e-75
Tnfsf13	16.41	15.92	15.27	54.45	54.38	50.4	-1.34892	2.36182e-75
Ap5s1	6.65	6.04	7.13	25	20.23	23.4	-1.40182	1.43259e-33
Lrr1	0.38	0.36	0.36	1.71	1.16	0.91	-1.58489	0.0101998
Smyd3	1.62	1.73	1.07	6.45	5.56	6.09	-2.12471	4.15724e-23
Pold4	21.37	22.22	22.82	54.34	59.67	62.28	-1.03232	1.50232e-28
Tnfaip8l2	25.45	22.08	24.34	68.91	60.16	65.25	-1.05205	1.53818e-36
Smap2	17.97	17.35	18.84	54.14	54.37	54.96	-1.1978	5.569e-100
Polr3gl	3.15	3.24	2.92	14.96	15.53	14.47	-1.88571	1.73097e-35
Aunip	0.25	0.2	0.24	1.27	1.35	0.94	-1.98909	0.00105588
Mfsd11	16.73	17.57	17.64	53.04	55.48	50.71	-1.20919	2.43582e-85
Zfp715	3.17	3.82	3.98	10.53	9.97	11.14	-1.12165	5.16589e-29
Mettl18	0.83	0.59	0.43	1.43	1.53	2.14	-1.0673	0.0127991
Spaca9	2.97	1.48	1.27	9.13	7.41	8.91	-1.79001	5.48671e-08
Chn2	0.13	0.15	0.14	0.81	0.94	0.97	-2.35031	1.33169e-07
Nt5dc2	6.43	5.22	6.21	21.07	20.31	19.2	-1.37937	5.42293e-40
Cmtm8	0.42	0.18	0.16	0.72	0.76	1.33	-1.58144	0.0366298
2210011C24Rik	0.07	0	0.07	0.65	1.06	1.02	-3.85835	0.00282503
Mettl7a1	7.22	7.14	6.82	46.43	43.95	45.06	-2.28067	2.85425e-158
Tmem143	2.54	2.02	2.03	6.91	6.36	7.01	-1.2261	9.82266e-14
Kif18b	0.47	0.43	0.44	2.34	2.19	2.32	-1.95383	3.11655e-15
Kyat1	0.29	0.22	0.28	1.39	1.16	1.58	-1.97754	6.52106e-06
Mospd1	2.34	2.15	2.63	8.82	9.95	8.47	-1.52844	3.16741e-25
Tecpr1	8.47	7.29	7.35	43.69	41.98	44.59	-2.09713	2.65984e-232
Spdl1	2.09	2.02	2.74	6.71	6.52	6.35	-1.11873	2.65695e-13
Inf2	9.31	8.74	8.09	37.32	36.87	39.74	-1.71025	4.37481e-160
2610318N02Rik	0.24	0.47	0.21	1.22	0.77	1.05	-1.29863	0.0413236
Atad2	1.56	1.94	1.94	6.76	7.67	7.94	-1.6318	2.48259e-49
Lrrc56	0.24	0.23	0.22	1.52	1.42	1.67	-2.39046	2.60385e-10
Txndc16	4.48	4.11	4.15	14.31	13.82	13.28	-1.30334	1.41114e-49
Mutyh	0.24	0.08	0.22	0.64	0.61	0.67	-1.58192	0.0234551
Dnajb14	6.59	6.25	6.5	22.79	22.58	21.2	-1.65266	2.278e-154
Oip5	0.67	0.5	0.74	2.26	2.27	2.3	-1.44656	3.23968e-05
Tmem144	0.47	0.26	0.35	7	5.86	6.37	-3.92998	5.70544e-52
Arhgap45	8.93	7.91	7.32	38.89	38.13	37.65	-1.89082	1.14105e-172
Angptl6	0.2	0.16	0.08	0.66	0.6	0.57	-1.67064	0.0247246
Rasgef1a	0.07	0.12	0.14	0.94	1.13	1.15	-2.86332	1.60437e-10
Nos1ap	0.08	0.06	0.12	0.22	0.33	0.26	-2.06485	0.00434777
Cgn	0.07	0.14	0.07	1.78	2.23	2.14	-4.09893	5.78176e-32
Kdsr	1.77	1.03	2.2	4.91	5.74	5.11	-1.64888	2.78236e-19
Pgm2l1	2.58	2.25	2.3	5.52	5.99	6.23	-1.35368	1.65853e-42
4931406C07Rik	5.05	6.58	5.57	16.22	17.16	15.74	-1.1103	8.58557e-28
Spef1	0.65	0.9	0.62	2.05	2.21	2.12	-1.15352	4.64645e-05
Arhgap19	0.43	0.38	0.42	28.49	28.5	27.09	-5.68794	0
Ccdc57	0.16	0.27	0.15	1.06	1.27	1.07	-2.27722	2.65313e-12
Slc29a3	25.46	24.09	24.19	67.01	69.32	71.76	-1.09394	8.82411e-116
Rassf8	5.1	4.51	4.34	21.42	23.34	24.28	-1.92107	4.4681e-167
Treml1	0.05	0.25	0.2	2.32	1.84	2.56	-3.34679	1.36101e-08
Wrb	2.46	2.13	2.67	7.56	7.93	7.53	-1.24971	2.10974e-18
Mettl13	1.42	1.13	1.24	3.79	3.81	3.8	-1.25512	8.75666e-11
Bbs7	0.95	1.27	1.11	2.87	3.22	3.01	-1.0819	6.84167e-07
Fam217b	0.75	0.82	1.12	2.81	1.97	2.58	-1.06519	8.0667e-05
Myo1e	47.57	48.31	44.94	142.27	144.95	147.02	-1.22422	2.52394e-178
Zgrf1	0.16	0.13	0.23	0.7	0.7	0.57	-1.60826	2.2119e-07
Slc46a3	1.06	1.12	1.07	26.94	26.49	27.48	-4.23804	9.18466e-189
Fam13c	0	0	0.02	0.07	0.13	0.09	-3.40838	0.0493089
Stk11ip	4.7	5.01	4.7	16.95	17.05	16.85	-1.41322	6.43716e-78
Mamdc2	19.9	21.17	21.51	178.78	181.48	195.64	-2.70558	0
C2cd2l	5.48	4.65	4.8	27.18	26.68	27.74	-2.06309	2.28202e-150
Bbs10	0.51	0.34	0.42	1.2	1	1.18	-1.02497	0.00339436
Anxa9	1.56	1.57	1.62	4.69	3.83	4.71	-1.09162	3.69998e-07
Kif23	0.79	0.82	0.9	6.83	7.62	6.74	-2.67145	4.10344e-58
Gpr160	1.57	2.03	2.06	10	9.28	9.08	-1.95503	9.09026e-33
Fam83d	0.57	0.28	0.36	1.52	1.16	1.14	-1.20251	0.0019928
Faap100	1.6	1.44	1.46	4.79	4.13	4.91	-1.21657	8.45682e-14
Tmem106b	6.1	6.51	6.38	17.72	18.28	18.79	-1.12116	1.66068e-69
Paqr7	6.13	5.73	5.42	25.01	21.87	26.06	-1.69741	1.15999e-74
Haus5	0.57	0.83	0.8	2.9	3.37	3.34	-1.73294	1.34738e-11
Antxr2	10.89	10.85	10.83	32.2	32.34	33.28	-1.18201	5.3061e-84
Tube1	0.14	0.16	0.16	0.81	0.91	0.67	-1.97884	2.20777e-05
Castor1	0.32	0.66	0.27	2.08	1.63	1.59	-1.68525	9.85856e-05
Dnmbp	1.33	1.49	1.22	3.61	3.9	3.38	-1.15103	9.50592e-18
Esco2	0.22	0.08	0.12	1.16	1.49	1.18	-2.7918	1.41348e-10
Btbd17	0.04	0	0.04	1.04	0.9	0.95	-5.46547	1.45971e-06
Cotl1	163.46	134.08	145.47	552.82	523.07	543.05	-1.47548	4.38298e-58
Sulf2	8.48	8.14	8.91	48.14	46.54	48.68	-2.07811	6.30315e-250
Mfsd4b2	0.08	0.15	0.08	0.39	0.4	0.63	-1.78438	0.0112902
Cyp4f18	2.6	2.54	2.35	8.84	8.2	8.67	-1.39532	1.15965e-17
Sapcd2	0.07	0.09	0.05	0.32	0.44	0.42	-2.309	0.000749554
Aplf	1.06	0.95	0.66	3.56	4.04	3.35	-1.6731	2.77398e-17
Dscc1	0.29	0.14	0.24	1.04	0.73	0.71	-1.63466	0.0129458
2610008E11Rik	0.62	0.44	0.94	1.82	1.65	1.9	-1.0865	6.89963e-06
Cep89	0.98	1.07	0.88	3.03	3.46	2.72	-1.21068	3.47104e-08
Rfc5	4.05	3.83	4.5	11.67	10.91	10.24	-1.01211	4.56441e-13
Zfp157	0.74	0.71	0.61	1.89	1.88	2.01	-1.04465	4.30568e-09
Cenpn	0.51	0.4	0.68	3.56	4.15	3.04	-2.36149	2.14125e-14
Trim29	1.56	1.28	1.95	5.74	6.16	6.86	-1.57125	1.44266e-21
Fbxl2	1.28	2.18	1.68	5.72	5.77	5.35	-1.28664	1.61841e-12
Fbxl20	1.38	1.39	1.48	7.08	7.47	7.28	-1.95121	2.98452e-106
Smim24	2.08	1.94	1.31	5.01	3.95	6.12	-1.14889	0.00682156
Ccpg1	6.35	6.89	6.52	24.16	25.46	23.03	-1.43863	4.72915e-79
2510002D24Rik	0.61	0.71	0.71	2.58	3.39	3.8	-1.88231	2.17827e-07
Tmem158	0.56	0.69	0.55	3.43	3.11	3	-2.01184	3.15988e-11
Cyth4	57.23	53.48	54.19	176.55	178.81	179.31	-1.29517	1.23912e-197
Plxdc1	1.31	1.12	1.29	21.79	20.87	22.09	-3.75446	1.20232e-177
Dusp3	21.11	19.64	20.4	101	105.01	104.37	-1.93529	0
Sgo1	0.32	0.32	0.36	1.35	1.2	1.01	-1.43183	3.72932e-06
Ttc30b	0.4	0.29	0.51	2.65	2.03	2.75	-2.23263	6.57025e-14
Ssbp3	1.68	1.54	1.73	5.75	5.3	4.99	-1.28404	2.66818e-17
Tspyl4	0.1	0.06	0.22	0.76	0.63	0.52	-1.93199	3.51188e-05
Ier5l	1.28	1.04	1.77	6.34	5.76	4.95	-1.66578	1.41802e-12
Mvb12b	3.75	3.81	3.56	14.2	15.01	15.06	-1.61303	4.98046e-84
Shisa9	0.01	0.04	0.02	0.35	0.35	0.45	-3.53482	2.06779e-06
Bbs5	1.29	0.83	0.85	3.32	2.91	2.64	-1.07541	0.000397346
Calhm2	4.06	3.85	2.9	12.58	12.55	13.04	-1.42117	1.50591e-26
Zfp248	0.15	0.23	0.23	0.59	0.78	0.61	-1.31515	0.00165946
Tonsl	0.27	0.26	0.27	1.19	1.2	1.16	-1.73773	4.34267e-09
Fance	2.15	2.41	2.4	9.85	9.25	9.65	-1.6317	8.37577e-27
Mblac2	0.52	0.67	0.44	3.51	3.19	3.36	-2.22235	9.8489e-28
Camk2n2	0.49	0.72	0.73	2.28	1.81	2.06	-1.27799	0.00165264
Rps6ka5	0.06	0.13	0.15	0.81	1.12	0.96	-2.66866	1.08048e-11
Slc25a42	0.15	0.09	0.11	0.62	0.67	0.67	-2.10265	2.87162e-05
Arhgap8	0.16	0.16	0.12	0.38	0.54	0.63	-1.61242	0.0155888
Setd7	2.09	2.6	2.23	9	9.57	8.61	-1.56475	1.9011e-70
Ccdc18	0.07	0.04	0.04	0.18	0.4	0.19	-2.12054	0.00234705
Pradc1	1	1.17	0.9	3.44	3.61	3.66	-1.41295	2.59211e-05
Itpripl1	2.19	2.24	2.32	6.04	6.63	6.62	-1.11263	2.78236e-19
Arhgef6	1.96	2.05	2.46	15.69	16.55	17.32	-2.52639	8.98696e-154
Ccsap	0.22	0.22	0.37	3.44	3.78	3.78	-3.3756	1.28306e-29
Prox2	0.07	0.13	0.17	0.36	0.43	0.47	-1.48519	0.00641685
Zfp763	0.32	0.25	0.3	0.99	0.91	0.82	-1.22073	0.000588026
Spns1	6.6	6.11	6.15	19.47	17.93	19.63	-1.19496	1.06745e-39
Ndufaf7	1.01	1.1	1.24	4.6	4.04	3.79	-1.36753	6.2159e-10
Dppa3	0	0.16	0.17	1.88	2.07	2.39	-3.89818	1.09861e-05
Cby1	2.62	4.04	3.47	9.79	9.32	9.44	-1.11764	1.50694e-08
Shld1	2.59	2.58	1.96	7.33	5.76	6.27	-1.02864	7.01256e-06
Kif2c	0.72	0.85	0.61	4.06	4.55	4.56	-2.19002	4.70828e-26
Mfsd12	61.82	56.61	57.1	237.32	227.71	243.59	-1.63527	6.97694e-285
D3Ertd751e	0.72	0.65	0.54	2.45	2.28	2.92	-1.93682	1.30136e-15
Fam161a	0.07	0.01	0.03	0.82	0.63	0.7	-3.78167	2.01805e-06
Arhgap18	0.82	0.96	0.91	11.83	13.08	12.57	-3.39452	8.14252e-129
Arsg	0.39	0.39	0.39	2.32	1.98	2.25	-2.35326	1.49591e-17
Slc25a27	0.02	0.04	0.09	0.21	0.26	0.28	-2.52628	2.47868e-06
Sdr42e1	0.9	0.76	0.59	2.4	1.81	2.42	-1.16192	1.10928e-05
Vsir	9.32	8.21	8.14	144.57	146.21	148.63	-3.69188	0
Nmnat3	2.01	2.18	1.99	5.02	5.63	5.46	-1.02117	1.20558e-08
Cep55	1.05	1.37	1.37	5.91	5.75	5.41	-1.78157	2.3591e-23
Krt80	0.36	0.32	0.41	3.54	3.24	2.96	-2.75376	1.04446e-26
Sash3	6.86	7.16	7.23	40.25	41.13	43.45	-2.15339	2.80841e-179
Cyp2s1	0.11	0.04	0.04	0.47	0.46	0.41	-2.34338	0.00114686
Ehhadh	0.43	0.29	0.34	0.82	0.98	1.05	-1.00829	0.00625303
Stra6l	10.4	9.28	9.55	39.31	41.08	42.23	-1.66754	1.5267e-142
Tmem38a	0.31	0.28	0.28	1.02	0.6	1.25	-1.28682	0.00754913
Gpcpd1	5.51	6.23	6.33	16.64	15.97	16.28	-1.0231	5.14105e-35
Cep97	0.1	0.24	0.18	1.08	0.87	0.81	-2.09882	3.11106e-12
Fblim1	21.27	18.34	19.64	120.33	118.43	124.26	-2.21469	0
Paqr8	0.16	0.13	0.15	0.45	0.5	0.47	-1.37468	0.00110129
Iqce	1.29	1.32	1.31	4.43	4.32	4.54	-1.35783	1.80406e-23
Atg7	12.63	11.13	12.51	45.47	46.51	47.58	-1.56342	1.6519e-131
Prss46	1.69	1.68	1.68	19.02	16.46	18.92	-3.04016	2.34203e-58
Osbp2	0.02	0	0	0.14	0.15	0.11	-4.20362	0.00581631
Xrcc3	0.04	0.08	0.26	0.82	0.47	0.65	-2.11268	0.000992679
Palm3	0.06	0	0.05	0.29	0.25	0.32	-3.11662	0.00672161
Lonrf3	3.85	4.26	3.92	21.32	23.42	21.98	-2.05528	4.91002e-220
Myo18b	0.03	0.04	0.02	0.12	0.21	0.18	-2.13709	0.000611291
Rmi1	3.93	4.67	4.26	11.39	11.94	11.5	-1.01002	4.07504e-24
Cep72	0.13	0.24	0.15	1.08	0.98	1.12	-2.00199	2.34281e-06
4933440N22Rik	0.29	0.26	0.17	0.87	0.81	0.56	-1.26462	0.0177473
Snx29	0.58	0.59	0.73	7.8	7.87	8.13	-3.14888	5.21417e-63
Fam234b	0.67	0.59	0.58	2.11	2.63	1.98	-1.46018	6.03361e-12
Pck2	0.97	0.86	0.76	4.44	4.39	4.27	-1.93255	5.73239e-26
Nipal3	0.45	0.71	0.64	12.45	10.51	11.83	-3.85797	1.70244e-155
Elovl7	0.15	0.12	0.1	0.55	0.54	0.52	-1.70525	1.05387e-05
Pyroxd2	0.45	0.4	0.4	1.35	1.43	1.59	-1.42087	2.36843e-06
Kbtbd12	0.06	0	0	0.46	0.23	0.3	-3.69379	0.00555917
Scrn3	0.95	0.97	1.04	3.27	3.41	3.46	-1.39804	1.13156e-13
Shpk	0.55	0.33	0.5	1.78	1.65	1.9	-1.50709	5.49268e-07
Tbc1d30	0.07	0.02	0.08	0.26	0.23	0.19	-1.6535	0.00773091
Tmem114	0.04	0.09	0.26	0.92	0.69	1.29	-2.49317	0.00060758
C2cd5	1.18	1.36	1.16	3.72	4.07	3.6	-1.2268	3.06686e-16
Rab3il1	3.35	3.63	3.51	43.38	43.37	41.49	-3.20957	1.72712e-247
Klc4	4.31	4.24	4.47	45.79	43.93	43.58	-2.95186	1.20992e-252
Tmem65	5.26	6.03	6.62	31.76	32.14	30.57	-1.99122	2.903e-158
Ccdc181	0.82	0.97	0.81	3.65	3.17	3.62	-1.60606	4.55901e-10
Mindy1	22.07	21.02	22.13	65.74	65.06	67.21	-1.18203	1.20042e-105
Gm9733	0	0	0.12	0.46	0.67	0.34	-3.50126	0.0396257
Cep128	0.54	0.57	0.58	3.11	2.9	2.77	-1.98074	2.30153e-27
Dusp18	0.57	0.6	0.46	1.8	1.93	1.71	-1.3342	4.56092e-10
Parpbp	0.22	0.17	0.22	1.27	1.42	1.07	-2.45417	3.09878e-11
Cfap126	0.88	0.77	0.71	2.07	2	2.1	-1.03384	0.0251589
Cfap161	0.29	0.3	0.29	6.92	7.36	6.74	-4.86778	2.55251e-44
Yipf7	0.1	0.1	0	0.67	0.6	0.68	-2.85585	0.00518444
Dusp9	0.52	0.62	0.43	1.51	1.45	1.86	-1.22237	5.87425e-05
Vsig10l	0.35	0.37	0.38	1.35	1.33	1.65	-1.52005	1.50873e-07
Pank1	0.39	0.3	0.32	1.42	1.39	1.49	-1.57457	6.02354e-12
Mpp7	0.62	0.88	0.82	1.75	1.86	1.9	-1.11526	5.61229e-08
Svip	0.34	0.3	0.24	1.72	1.76	1.66	-2.13595	7.51107e-12
Slx1b	0.99	0.84	1.1	3.28	3.38	3.52	-1.40231	3.33189e-15
4930579G24Rik	0.36	0.27	0.48	2.29	2.95	2.7	-2.4395	9.66162e-13
Ccdc125	3.01	3.15	3.35	10.78	10.7	9.98	-1.34219	4.17694e-28
Ncapg2	0.67	0.72	0.67	5.69	5.92	5.77	-2.64362	3.81086e-94
Depdc1a	0.34	0.44	0.38	1.74	2.39	2.02	-1.96195	2.10198e-10
0610040J01Rik	0	0.03	0.03	2.14	1.64	2.18	-6.15123	2.38589e-08
Fads1	8.45	8.33	8.3	36.18	37.67	38.27	-1.75568	3.0814e-158
Slc18b1	0.16	0.28	0.37	0.84	1.26	0.92	-1.48746	0.000223659
Abcc3	5.87	5.65	5.34	26.61	25.28	26.14	-1.8036	9.42189e-161
Fbxo31	1.07	0.77	1.1	4.6	4.67	4.8	-1.8473	1.61963e-33
Knl1	0.13	0.14	0.15	0.78	1.23	0.86	-2.43004	2.1006e-16
Haus8	4.28	5.34	3.82	35.98	33.91	36.6	-2.60508	1.59894e-117
Abhd14b	2.2	2.27	2.43	7.34	8.02	6.53	-1.27675	3.66258e-11
Atg2b	1.74	1.7	1.66	4.48	4.36	4.55	-1.009	1.15013e-21
Snx7	7.56	6.57	7.19	20.18	21.16	18.32	-1.08385	3.37971e-28
Lrrc27	21.54	20.64	23.32	97.33	101.4	98.8	-1.7891	1.92793e-183
Pkd1l2	0.04	0.03	0.05	0.11	0.15	0.17	-1.53798	0.0178786
Sdccag8	2.23	2.14	2.19	5.94	6.23	5.19	-1.00427	2.96278e-11
Hyls1	0.66	0.8	0.92	2.35	2.43	2.47	-1.21042	0.00012672
Dtl	0.32	0.39	0.29	1.21	1.31	1.44	-1.57136	1.00952e-08
Ago4	0.93	0.98	1.29	5.05	5.06	4.83	-1.89669	3.15546e-54
Morn1	0.1	0.25	0.24	0.61	0.39	0.89	-1.0529	0.019723
Mettl15	0.44	0.53	0.25	1.08	1.17	1.21	-1.0648	0.0165858
2700049A03Rik	0.38	0.45	0.48	2.21	1.87	1.97	-1.84643	1.63955e-18
Ticrr	0.09	0.12	0.12	0.58	0.54	0.68	-1.99821	2.17844e-09
Bcl7a	0.35	0.25	0.24	0.86	0.84	1.11	-1.33506	9.07575e-05
Tanc2	0.73	0.84	0.75	2.01	2.26	2.25	-1.073	3.13882e-19
Zfp934	0.36	0.44	0.45	1.9	1.38	1.41	-1.52286	2.03231e-05
Crebrf	1.2	1.4	1.33	5.06	5.38	5.72	-1.63167	3.18757e-52
Ptgr2	3.2	3.45	2.99	14.06	13.63	13.36	-1.6824	2.64198e-59
Ankrd55	0.67	0.76	0.47	5.84	6.01	6.47	-2.78201	8.59584e-31
Agl	4.88	5.37	4.45	15.95	17.01	16.24	-1.35241	3.58786e-86
H2afv	1.46	1.62	1.37	9.61	6.98	8.8	-2.12175	7.96592e-25
Polq	0.16	0.18	0.16	0.8	0.79	0.74	-1.79198	3.82715e-12
Ypel2	1.64	1.69	1.8	7.93	7.86	7.65	-1.78635	5.8e-61
Fam53b	4.64	4.88	4.53	12.87	12.39	13.74	-1.0608	1.35894e-39
Rpgrip1	0.06	0	0.1	0.19	0.24	0.17	-1.96246	0.0160249
Nuak1	1.13	1.22	1.19	4.33	4.18	4.34	-1.45597	2.92082e-27
Prr15	0.09	0.18	0.04	0.76	0.83	0.95	-2.63584	0.000776224
Mccc2	0.98	1.11	0.97	3.62	3.58	3.32	-1.38593	1.91912e-09
Nav2	0.22	0.27	0.32	8.43	9.14	9.96	-4.68514	5.76806e-241
Cdk19	2.64	2.95	3.07	13.61	15.05	14.92	-1.91917	7.96205e-116
Ttyh3	9.91	8.64	9.67	31.31	31.1	31.59	-1.33028	1.94795e-103
Rnase6	0.18	0.3	0.3	2.67	2.33	2.23	-2.91222	4.67857e-09
Htra3	0.17	0.15	0.03	0.58	0.53	0.62	-1.89067	0.00214877
Zfp449	0.28	0.26	0.29	0.73	0.81	0.75	-1.04867	0.00435029
Ncapd3	0.89	0.64	0.83	3.4	3.36	3.55	-1.72543	4.74082e-29
Troap	0.47	0.52	0.57	2.26	2.73	2.58	-1.9071	4.93586e-11
Fam122b	0.29	0.37	0.82	1.8	1.83	1.68	-1.501	1.3491e-08
Efcab11	0.11	0.12	0.09	0.97	0.59	0.29	-2.30286	0.00151886
Spata2l	0.66	0.57	0.89	2.7	2.62	2.53	-1.54156	7.68724e-09
Armc9	0.44	0.24	0.62	2.66	2.41	2.74	-2.15145	3.97117e-17
Ttc30a1	0.39	0.36	0.32	1.88	1.63	1.57	-1.87368	1.8441e-09
Stxbp5	5.65	6.18	6.23	14.92	16.09	16.29	-1.00145	8.65112e-57
Nme3	3.37	3.16	2.31	9.05	8.32	8.97	-1.2095	5.85904e-06
Tnfrsf23	4.2	3.97	3.83	10.66	11.29	11.45	-1.06944	7.55917e-26
Recql4	0.12	0.11	0.07	0.49	0.55	0.78	-2.18602	6.02117e-06
Mettl27	0.2	0.33	0.43	2.59	2.43	2.61	-2.61975	6.9285e-18
Cdk5rap3	3.01	2.49	3.3	8.59	7.39	7.68	-1.046	1.85625e-12
Abtb1	3.86	3.49	4.08	15.75	15.56	14.85	-1.62124	1.91533e-39
Lysmd3	1.3	1.33	1.25	4.15	4.07	4.31	-1.21104	2.96784e-15
Gpr146	2.2	2.16	2.1	11.65	12.33	12.32	-2.08797	8.3326e-92
Rhoj	1.95	2.54	2.94	8.21	7.91	8.8	-1.346	5.25006e-19
Kank3	0.49	0.55	0.48	1.72	1.89	1.53	-1.36118	4.08931e-06
Dtx3	5.73	5.77	5.29	16.98	16.08	15.88	-1.14699	2.14144e-28
Castor2	0.45	0.5	0.6	3.37	4.04	4.09	-2.48583	7.30139e-42
Acox3	12.82	12.06	12.04	75.85	75.26	79.27	-2.23403	0
Arl4d	0.31	0.27	0.22	0.85	0.92	1.13	-1.46322	0.014028
Ckap2	0.54	0.78	0.98	2.62	2.46	2.47	-1.31707	1.63384e-07
Nckipsd	2.72	2.91	2.95	9.28	8.99	10.38	-1.37294	2.7975e-28
Ift122	0.62	0.63	0.78	3.11	2.35	3.01	-1.66321	2.1006e-16
Tmem108	0.15	0.05	0.09	0.46	0.34	0.27	-1.46563	0.0152586
Tfap4	0.5	0.23	0.25	1.41	1.22	1.46	-1.73619	9.82519e-06
Ctns	6.94	7.8	7.65	25.54	24.88	26.31	-1.3597	8.222e-65
Cenpq	0.73	0.93	1.02	3.57	2.68	3.49	-1.47412	2.08425e-06
Tssk6	0.14	0.14	0.46	1.37	1.13	1.2	-1.89858	0.00142573
Kcnn1	0.04	0	0.02	0.1	0.16	0.25	-2.78358	0.0242141
Clec2i	0.11	0.2	0.16	2.41	3.46	2.64	-3.89109	8.20652e-20
Echs1	24.33	23.5	24.48	65.79	64.22	62.02	-1.0171	1.37491e-52
Peli2	0.26	0.39	0.44	7.24	7.15	7.09	-3.81924	2.15188e-119
Clmn	0.04	0.14	0.08	0.62	0.47	0.46	-2.58133	1.29198e-12
Trim7	0.24	0.3	0.24	0.78	0.6	0.84	-1.06284	0.0372651
Trim16	0.56	0.64	0.82	3.55	3.14	3.4	-1.91824	2.03244e-23
Dock2	19.93	18.7	17.44	64.26	66.23	65.79	-1.42516	2.44692e-172
Tnfrsf21	10.77	10.27	9.61	30.35	27.78	29.06	-1.10387	2.65492e-57
Ophn1	1.15	1.57	1.29	5.19	4.92	5.02	-1.62148	5.04409e-37
Cnnm3	1.82	1.8	1.6	5.36	5.93	5.68	-1.27969	1.4166e-25
Cnnm2	0.37	0.36	0.34	4.01	3.53	4.24	-3.03839	2.46871e-36
Sfxn3	6.58	5.78	7.1	23.78	24.36	24.48	-1.50358	1.15693e-71
Sfxn4	0.23	0.08	0.08	0.79	0.45	0.43	-1.55657	0.0184888
C77080	6.03	5.24	5.45	57.88	57.75	59.78	-2.98497	0
Sgsm2	1.46	1.26	0.94	7.67	7.3	8.07	-2.2712	8.5895e-66
Deptor	0.18	0.24	0.18	3.6	3.93	3.66	-3.81355	8.63434e-98
D2hgdh	1.68	1.62	1.47	5.33	5.67	5.56	-1.38927	2.68888e-22
Mfsd6	1.58	1.84	1.68	11.61	12.14	12.1	-2.40665	2.54002e-122
Rab3gap2	7.33	6.73	6.75	18.02	19.38	19.81	-1.05297	2.82834e-61
Usp6nl	1.63	1.83	1.57	4.6	4.75	5.21	-1.21719	1.21543e-25
Fam102a	1.06	0.99	1.21	4.31	4.97	4.84	-1.71221	7.23685e-30
Arfgef2	6.29	6.46	6.05	17.03	17.89	18.54	-1.09694	4.82388e-77
Olfml3	0.73	0.96	1.83	4.12	3.69	3.52	-1.29303	3.32431e-06
Tchh	0.07	0.04	0.03	0.23	0.26	0.21	-1.96837	0.00131675
