# Supplementary material for: Salmonella Induces the cGAS-STING-Dependent Type I Interferon Response in Murine Macrophages by Triggering mtDNA Release
Source: mBio. 2022 May 23;13(3):e03632-21. doi: 10.1128/mbio.03632-21 (PMC9239183; doi:10.1128/mbio.03632-21)
Supplement: TABLE S2 [file mbio.03632-21-st002.xlsx]

## Sheet: Table S2
Table S2. Bacterial strains, cells, mice, plasmids, primers, reagents and resources used in this study
Strain or plasmid	Relevant characteristics	References
Bacterial strains
Salmonella enterica serovar Typhimurium: SL1344	SL1344 strain, Strr	(1)
Salmonella: SL1344(pKT100-mCherry)	To express mCherry in Salmonella, Kmr	This study
Salmonella: SL1344(pKT100-gfp)	To express GFP in Salmonella, Kmr	This study
Mice
Mouse: C57BL6	Animal Center of Xi’An JiaoTong University	N/A
Mouse: IFNAR1−/− C57BL/6	Dr. Zhengfan Jiang	N/A
Mouse: STING−/− C57BL/6	Dr. Zhengfan Jiang	N/A
Mouse: cGAS−/− C57BL/6	Dr. Zhengfan Jiang	N/A
Mouse: C57BL/10JGpt	GemPharmatech, Jiangsu, China	N/A
Mouse: TLR4−/− C57BL/10ScNJGpt	GemPharmatech, Jiangsu, China	N/A
Cells
Mouse: Raw264.7 cells	ATCC	Cat# TIB-71
Human: Wild type HeLa cells	Dr. Zhengfan Jiang	(2)
Plasmid
pKT100	Cloning vector, p15A replicon, Kmr	(3)
pKT100-mCherry	Express mCherry in Salmonella, Kmr	This study
pKT100-gfp	Express GFP in Salmonella, Kmr	This study
Primers
Primers	5’-3’ sequence	Function
Cox1-F	GAGCGGGAATAGTGGGTACTG	qRT-PCR primers for genes of mus musculus mtDNA
Cox1-R	GCTCCTGCATGGGCTAGATT
Cox2-F	GCGACATACTCAAGCAGGAGCA
Cox2-R	AGTGGTAACCGCTCAGGTGTTG
Cox3-F	TGCTGACCTCCAACAGGAAT
Cox3-R	GTCCATGGAATCCAGTAGCCA
Cytb-F	TGACCCGATTCTTCGCTTTC
Cytb-R	TGATCCTGTTTCGTGGAGGA
Mt-Nd1-F	TCGCCATAGCCTTCCTAACA
Mt-Nd1-R	TATGGCGTCTGCAAATGGTT
Mt-Nd3-F	CCCAATCAAACGCCTAGCA
Mt-Nd3-R	TATTGTGAGGACTGGAATGCTG
ISD-F	TACAGATCTACTAGTGATCTATGACTGATCTGTACATGATCTACA	To generate ISD
ISD-R	TGTAGATCATGTACAGATCAGTCATAGATCACTAGTAGATCTGTA
Actb-F	CATTGCTGACAGGATGCAGAAGG	qRT-PCR primers for genes of mus musculus
Actb-R	TGCTGGAAGGTGGACAGTGAGG
Ifnb1-F	GCCTTTGCCATCCAAGAGATGC
Ifnb1-R	ACACTGTCTGCTGGTGGAGTTC
Il6-F	TACCACTTCACAAGTCGGAGGC
Il6-R	CTGCAAGTGCATCATCGTTGTTC
Ifit1-F	TACAGGCTGGAGTGTGCTGAGA
Ifit1-R	CTCCACTTTCAGAGCCTTCGCA
Ifit2-F	CGAACTACCGTCTGGATGACTG
Ifit2-R	CTTCAACCAGCGCCATTGCTTG
Ifit3-F	GCTCAGGCTTACGTTGACAAGG
Ifit3-R	CTTTAGGCGTGTCCATCCTTCC
Irf7-F	CCTCTGCTTTCTAGTGATGCCG
Irf7-R	CGTAAACACGGTCTTGCTCCTG
Isg15-F	CATCCTGGTGAGGAACGAAAGG
Isg15-R	CTCAGCCAGAACTGGTCTTCGT
Rsad2-F	ATAGTGAGCAATGGCAGCCT
Rsad2-R	AACCTGCTCATCGAAGCTGT
Ccl5-F	CCTGCTGCTTTGCCTACCTCTC
Ccl5-R	ACACACTTGGCGGTTCCTTCGA
Cxcl10-F	ATCATCCCTGCGAGCCTATCCT
Cxcl10-R	GACCTTTTTTGGCTAAACGCTTTC
Plcb2-F	TGCTGGATGTCAGATGGTTGCC
Plcb2-R	CGTGCTTTAGGAGGTAGCCACT
Hgf-F	GTCCTGAAGGCTCAGACTTGGT
Hgf-R	CCAGCCGTAAATACTGCAAGTGG
Pdgfa-F	CTGGCTCGAAGTCAGATCCACA
Pdgfa-R	GACTTGTCTCCAAGGCATCCTC
Nos2-F	GAGACAGGGAAGTCTGAAGCAC
Nos2-R	CCAGCAGTAGTTGCTCCTCTTC
Tnfa-F	GGTGCCTATGTCTCAGCCTCTT
Tnfa-R	GCCATAGAACTGATGAGAGGGAG
Gbp2b-F	ACATGCCCACAGAAACCCTCCA
Gbp2b-R	AGGCATCTCGTTTGGCTTCCAG
Ccl2-F	GCTACAAGAGGATCACCAGCAG
Ccl2-R	GTCTGGACCCATTCCTTCTTGG
Il12b-F	TTGAACTGGCGTTGGAAGCACG
Il12b-R	CCACCTGTGAGTTCTTCAAAGGC
Ifi205-F	TATCCCAGGTCTCATCTTCGGC
Ifi205-R	CTCTGAGTGGAGAACAGCACCT
Nlrp3-F	TCACAACTCGCCCAAGGAGGAA
Nlrp3-R	AAGAGACCACGGCAGAAGCTAG
Il1b-F	TGGACCTTCCAGGATGAGGACA
Il1b-R	GTTCATCTCGGAGCCTGTAGTG
16S-rRNA-F	GAAGGTGTTGTGGTTAATA	qRT-PCR primers for S. Typhimurium
16S-rRNA-R	AGTAATTCCGATTAACGCTT
dnaE(Sal)-F	TGACTTCTGTATGGAGAAAC	to detect dnaE gene in S. Typhimurium
dnaE(Sal)-R	GTACCGAAGGTGATAATTTG
sciK(Sal)-F	ATATTCATCAGGAATCCACC	to detect sciK gene in S. Typhimurium
sciK(Sal)-R	CGATATAGTGATCAAAATCCAG
BamH I-gfp-F:	CGGGATCCATGAGCAAGGGAGAAGAACTCT	to generate pKT100-gfp
Sal I-gfp-R:	GCGTCGACCTTGTACAGCTCATCCATTCCCA
BamH I-mCherry-F:	CGGGATCCATGGTAAGCAAGGGCGAGGA	to generate pKT100-mChrry
Sal I-mCherry-R:	GCGTCGACCTTGTACAGCTCGTCCATGC
REAGENTS	SOURCE	IDENTIFIER
Molecular Regnant
Vadimezan (ASA404), DMXAA	Selleckchem	#S1537; CAS:117570-53-3
Chymostatin	Sigma-Aldrich	#C7268; CAS:9076-44-2
Bafilomycin A1 (Baf A1)	Selleckchem	#S1413; CAS:88899-55-2
BX-795	Selleckchem	#S1274; CAS:7786-30-3
Protease and phosphatase inhibitor cocktail	Beyotime	#P1050
Cell lysis buffer for Western and IP	Beyotime	#P0013J
Lipofectamine 3000 Reagent	Invitrogen	#L3000015
Digitonin	Aladdin	#D104508; CAS:11024-24-1
Tunicamycin	Aladdin	#T101151; CAS:11089-65-9
TRIzol Reagent	Sigma-Aldrich	#T9424
Hoechst33342	Beyotime	#C1028
Mito-Tracker Green	Beyotime	#C1048
DAPI	Solarbio	#C0065
Mito-Tempo	Sigma	#SML0737
NecroX-5	MedChemExpress	#HY-104015
Medium and solution
Phosphate-Buffered Saline (PBS)	Beyotime	#C0221A
Penicillin-Streptomycin Solution (100X)	Beyotime	#C0222
Dulbecco's Modified Eagle Medium (DMEM) High glucose	GIBCO	#11965-084
Opti-MEM I Reduced Serum Media	GIBCO	#11058-021
RPMI 1640	GIBCO	#11875-093
MEM Non-Essential Amino Acids Solution (100X)	GIBCO	#11140-050
Fetal Bovine Serum, FBS	Byotime	#C0234
Sodium pyruvate Solution	Sigma-Aldrich	#S8636; CAS: 113-24-6
HEPES Solution	Sigma-Aldrich	#H0887; CAS: 7365-45-9
QuickBlock™ Blocking Buffer	Beyotime	#P0252
QuickBlock™ Primary Antibody Dilution Buffer for Western Blot	Beyotime	#P0256
Antibodies
Mouse monoclonal anti-β-actin (clone C4)	Santa Cruz Biotechnology	#sc-47778, RRID: AB_2714189
Mouse monoclonal anti-ISG15 (F-9)	Santa Cruz Biotechnology	#sc-166755, RRID: AB_2126308
Mouse monoclonal anti-IFIT2 (F-12)	Santa Cruz Biotechnology	#sc-390724
Mouse monoclonal anti-cGAS (D-9)	Santa Cruz Biotechnology	#sc-515777
Rabbit monoclonal anti-Phospho-TBK1/NAK (Ser172) (clone D52C2)	Cell Signaling Technology	#5483, RRID: AB_10693472
Rabbit polyclonal anti-TBK1/NAK	Cell Signaling Technology	#3013, RRID: AB_2199749
Rabbit monoclonal anti-VDAC1	ABways	#CY5416
Rabbit monoclonal anti-COX IV antibody	ABways	#CY1019
Rabbit monoclonal anti-LAMBIN1	ABways	#AB0054
Rabbit monoclonal anti-GAPDH	ABways	#AB0036
HRP-labeled Goat Anti-Rabbit IgG (H+L)	Beyotime	#A0208
HRP-labeled Goat Anti-Mouse IgG (H+L)	Beyotime	#A0216
Commercial Assays
RNAeasy™ Animal RNA Isolation Kit with Spin Column	Beyotime	#R0027
Reverse Transcription kit	Transgene	#AH311-02
SYBR FAST qPCR Kit	KAPA Biosystem	#KK4601
NucleoSpin® DNA RapidLyse	Macherey-Nagel	#740100.50
NucleoBond® Xtra Midi Plus Kit	Macherey Nagel	#740422.50
Pierce™ ECL Western Blotting Substrate	Invitrogen	#32209
DNA Ligation Kit	Accurate biology	#AG11801
AdeptTect Flash HS PCR Master Mix	Accurate biology	#AG12301
Mitochondrial membrane potential assay kit with JC-1	Beyotime	#C2006
Mitochondrial Membrane Potential Assay Kit with TMRE	Beyotime	# C2001S
Cell Counting Kit 8	Mishushengwu	#MI00612
Immunoprecipitation Kit with Protein A+G Magnetic Beads	Beyotime	#P2179S
Mouse Interferon β, IFN-β/IFNB ELISA Kit	CUSABIO	#CSB-E04945m
Other
Mice diet AIN-76A	Research Diets Inc.	#D10001
Graphpad Prism 6 software	GraphPad	https://www.graphpad.com/
*Strr and Kmr represent resistance to Streptomycin, Kanamycin at 100 μg/mL and 50 μg/mL, respectively.
For primers, underlined sites indicate restriction enzyme cutting sites added for cloning.
References
1. Zhang X, He L, Zhang C, Yu C, Yang Y, Jia Y, Cheng X, Li Y, Liao C, Li J, Yu Z, Du F. 2019. The impact of sseK2 deletion on Salmonella enterica serovar typhimurium virulence in vivo and in vitro. BMC Microbiol 19:182.
2. Wang C, Guan Y, Lv M, Zhang R, Guo Z, Wei X, Du X, Yang J, Li T, Wan Y, Su X, Huang X, Jiang Z. 2018. Manganese increases the sensitivity of the cGAS-STING pathway for double-stranded DNA and is required for the host defense against DNA viruses. Immunity 48:675-687 e7.
3. Hu Y, Lu P, Wang Y, Ding L, Atkinson S, Chen S. 2009. OmpR positively regulates urease expression to enhance acid survival of Yersinia pseudotuberculosis. Microbiology 155:2522-2531.
